# Supplementary material for: A deep learning-based model for automatic identification of mesopelagic organisms from in-trawl cameras
Source: PLoS One. 2026 Jan 21;21(1):e0340640. doi: 10.1371/journal.pone.0340640 (PMC12822937; doi:10.1371/journal.pone.0340640)
Supplement: S4 Table — Columns: image (name of image file), error_type (FP or FN); class (object class according to human annotation or detection); x1, y1, x2, y2 (coordinates of bounding box in pixels); score (confidence score of FP detection); test_set (white, red gain 1.5, red gain 5 test set); directory (folder directory of the image with information of non-maximum suppression IoU and confidence threshold that was applied); score_threshold (optimal score threshold as determined by F1-confidence curve); below_above_score_theshold (label indicating if a FP detection was below or above the optimal score threshold); id (unique ID for each FP or FN bounding box); width (width of the image in pixels); height (height of the image in pixels); sample (“yes” if included in random sample, “no” if not included in random sample for the analysis conducted to produce Fig 11 in the manuscript); contrast (“good”, “average”, “bad” contrast of an object with the background), overlap (“yes”, “no”, overlap with another object), visible_morphological_features (visible morphological features of an object); linked_id (id of a detection or annotation of the same object); cause (immediate cause resulting in a FP or FN label); cause_duplicate (cause leading to a duplicate detection); cause_misclassified (cause leading to a misclassification); class_2 (correct class of a misidentified object). (CSV) [file pone.0340640.s011.csv]

image	error_type	class	x1	y1	x2	y2	score	test_set	directory	score_threshold	below_above_score_theshold	id	width	height	sample	contrast	overlap	visible_morphological_features	linked_id	cause	cause_duplicate	cause_misclassified	class_2
20210703140212930_left_rect_cc.png	FN	krill	95	1058	158	1018	NA	white	iou_0_4_conf_0_05_agn_nms_False	0.326	NA	11	2456	2054	yes	average	no	head	NA	missed	NA	NA	NA
20210703140216848_left_rect_cc.png	FP	krill	0	416	42	328	0.3	white	iou_0_4_conf_0_05_agn_nms_False	0.326	below_threshold	17	2456	2054	yes	bad	no	head	NA	missed	NA	NA	NA
20210703140256564_left_rect_cc.png	FP	krill	325	135	367	73	0.13	white	iou_0_4_conf_0_05_agn_nms_False	0.326	below_threshold	22	2456	2054	yes	bad	no	eyes	NA	missed	NA	NA	NA
20210703140500795_left_rect_cc.png	FP	krill	1723	1567	1762	1546	0.06	white	iou_0_4_conf_0_05_agn_nms_False	0.326	below_threshold	43	2456	2054	yes	bad	no	unknown	NA	unidentifiable	NA	NA	NA
20210703140524420_left_rect_cc.png	FP	krill	603	1587	661	1547	0.27	white	iou_0_4_conf_0_05_agn_nms_False	0.326	below_threshold	47	2456	2054	yes	average	no	head	NA	missed	NA	NA	NA
20220221134233489_left_rect_cc.png	FP	pelagic_shrimp	771	599	828	478	0.32	white	iou_0_4_conf_0_05_agn_nms_False	0.326	below_threshold	51	2456	2054	yes	average	no	body_appendages	52	duplicate_detection_same_class	partial_detection	NA	NA
20220221134302538_left_rect_cc.png	FP	pelagic_shrimp	1524	1539	1590	1304	0.56	white	iou_0_4_conf_0_05_agn_nms_False	0.326	above_threshold	53	2456	2054	yes	good	no	body_appendages	NA	duplicate_detection_same_class	partial_detection	NA	NA
20220221134403247_left_rect_cc.png	FP	pelagic_shrimp	1112	422	1494	157	0.4	white	iou_0_4_conf_0_05_agn_nms_False	0.326	above_threshold	71	2456	2054	yes	good	yes	body_appendages	NA	duplicate_detection_same_class	partial_detection	NA	NA
20220221134846802_left_rect_cc.png	FN	pelagic_shrimp	2188	1741	2258	1704	NA	white	iou_0_4_conf_0_05_agn_nms_False	0.326	NA	100	2456	2054	yes	average	yes	head	NA	missed	NA	NA	NA
20220221134848913_left_rect_cc.png	FP	pelagic_shrimp	298	396	419	341	0.05	white	iou_0_4_conf_0_05_agn_nms_False	0.326	below_threshold	101	2456	2054	yes	average	no	head	NA	misclassified_detection	NA	NA	Krill
20220221203554477_left_rect_cc.png	FN	pelagic_shrimp	1311	1732	1785	1102	NA	white	iou_0_4_conf_0_05_agn_nms_False	0.326	NA	145	2456	2054	yes	good	no	body_appendages	NA	missed	NA	NA	NA
20220221203555683_left_rect_cc.png	FN	gelatinous	1309	1760	1777	1172	NA	white	iou_0_4_conf_0_05_agn_nms_False	0.326	NA	147	2456	2054	yes	good	yes	pigmented	NA	detection_around_multiple_objects	NA	NA	NA
20220221203555683_left_rect_cc.png	FN	gelatinous	2162	1008	2320	294	NA	white	iou_0_4_conf_0_05_agn_nms_False	0.326	NA	148	2456	2054	yes	average	no	partially_pigmented	149	partial_detection	NA	NA	NA
20220221203555683_left_rect_cc.png	FP	gelatinous	2248	969	2313	702	0.66	white	iou_0_4_conf_0_05_agn_nms_False	0.326	above_threshold	149	2456	2054	yes	average	no	partially_pigmented	148	partial_detection	NA	NA	NA
20220221203907169_left_rect_cc.png	FN	gelatinous	1778	1721	1881	1637	NA	white	iou_0_4_conf_0_05_agn_nms_False	0.326	NA	156	2456	2054	yes	average	yes	partially_pigmented	NA	missed	NA	NA	NA
20220221204208192_left_rect_cc.png	FP	gelatinous	191	1866	405	1755	0.08	white	iou_0_4_conf_0_05_agn_nms_False	0.326	below_threshold	157	2456	2054	yes	good	no	pigmented	NA	duplicate_detection_same_class	partial_detection	NA	NA
20220221204229397_left_rect_cc.png	FP	gelatinous	177	1718	272	1613	0.09	white	iou_0_4_conf_0_05_agn_nms_False	0.326	below_threshold	159	2456	2054	yes	average	no	partially_pigmented	NA	duplicate_detection_same_class	partial_detection	NA	NA
20220221204316437_left_rect_cc.png	FN	gelatinous	324	1516	474	1372	NA	white	iou_0_4_conf_0_05_agn_nms_False	0.326	NA	164	2456	2054	yes	good	yes	pigmented	NA	missed	NA	NA	NA
20220221204450581_left_rect_cc.png	FN	gelatinous	139	1447	551	1050	NA	white	iou_0_4_conf_0_05_agn_nms_False	0.326	NA	165	2456	2054	yes	good	yes	pigmented	167	detection_around_multiple_objects	NA	NA	NA
20220221204450581_left_rect_cc.png	FN	gelatinous	165	1372	495	145	NA	white	iou_0_4_conf_0_05_agn_nms_False	0.326	NA	166	2456	2054	yes	good	yes	pigmented	167	detection_around_multiple_objects	NA	NA	NA
20220221204450581_left_rect_cc.png	FP	gelatinous	134	1501	1201	132	0.63	white	iou_0_4_conf_0_05_agn_nms_False	0.326	above_threshold	167	2456	2054	yes	good	yes	pigmented	165;166	detection_around_multiple_objects	NA	NA	NA
20220221204520935_left_rect_cc.png	FN	gelatinous	1318	604	1833	101	NA	white	iou_0_4_conf_0_05_agn_nms_False	0.326	NA	168	2456	2054	yes	good	yes	pigmented	NA	missed	NA	NA	NA
20220221204544454_left_rect_cc.png	FP	gelatinous	361	1688	409	1632	0.11	white	iou_0_4_conf_0_05_agn_nms_False	0.326	below_threshold	169	2456	2054	yes	good	no	unknown	NA	unidentifiable	NA	NA	NA
20220221204700130_left_rect_cc.png	FN	gelatinous	1201	483	1598	224	NA	white	iou_0_4_conf_0_05_agn_nms_False	0.326	NA	171	2456	2054	yes	good	yes	pigmented	NA	detection_around_multiple_objects	NA	NA	NA
20220221204736007_left_rect_cc.png	FP	gelatinous	162	739	759	259	0.08	white	iou_0_4_conf_0_05_agn_nms_False	0.326	below_threshold	175	2456	2054	yes	average	yes	pigmented	NA	duplicate_detection_same_class	partial_detection	NA	NA
20220221205942274_left_rect_cc.png	FN	krill	210	297	307	237	NA	white	iou_0_4_conf_0_05_agn_nms_False	0.326	NA	177	2456	2054	yes	bad	yes	tail	NA	missed	NA	NA	NA
20220221205942274_left_rect_cc.png	FP	pelagic_shrimp	207	266	328	218	0.31	white	iou_0_4_conf_0_05_agn_nms_False	0.326	below_threshold	178	2456	2054	yes	bad	yes	body	179	duplicate_detection_different_class	NA	NA	Silvery lightfish
20220221210132643_left_rect_cc.png	FN	krill	1763	620	1987	532	NA	white	iou_0_4_conf_0_05_agn_nms_False	0.326	NA	183	2456	2054	yes	good	yes	body	NA	missed	NA	NA	NA
20220221210132643_left_rect_cc.png	FP	gelatinous	1799	1139	1846	1102	0.31	white	iou_0_4_conf_0_05_agn_nms_False	0.326	below_threshold	184	2456	2054	yes	good	no	unknown	NA	unidentifiable	NA	NA	NA
20220221210132643_left_rect_cc.png	FP	gelatinous	1003	809	1048	781	0.17	white	iou_0_4_conf_0_05_agn_nms_False	0.326	below_threshold	186	2456	2054	yes	average	no	unknown	NA	unidentifiable	NA	NA	NA
20220221210132643_left_rect_cc.png	FP	pelagic_shrimp	1070	849	1171	635	0.1	white	iou_0_4_conf_0_05_agn_nms_False	0.326	below_threshold	188	2456	2054	yes	good	no	body	NA	duplicate_detection_different_class	NA	NA	Krill
20220221210222899_left_rect_cc.png	FN	krill	1359	1649	1413	1632	NA	white	iou_0_4_conf_0_05_agn_nms_False	0.326	NA	189	2456	2054	yes	average	yes	head	NA	missed	NA	NA	NA
20220221210418196_left_rect_cc.png	FP	krill	509	352	548	270	0.48	white	iou_0_4_conf_0_05_agn_nms_False	0.326	above_threshold	204	2456	2054	yes	bad	no	unknown	NA	unidentifiable	NA	NA	NA
20220221210525539_left_rect_cc.png	FN	krill	2161	1885	2205	1861	NA	white	iou_0_4_conf_0_05_agn_nms_False	0.326	NA	212	2456	2054	yes	bad	no	head	213	misclassified_detection	NA	NA	Silvery lightfish
20220221210544335_left_rect_cc.png	FP	pelagic_shrimp	1048	398	1429	154	0.12	white	iou_0_4_conf_0_05_agn_nms_False	0.326	below_threshold	214	2456	2054	yes	bad	no	transparent	NA	misclassified_detection	NA	partial_detection	Gelatinous zooplankton
20220222121204045_left_rect_cc.png	FP	pelagic_shrimp	1070	313	1173	209	0.18	white	iou_0_4_conf_0_05_agn_nms_False	0.326	below_threshold	220	2456	2054	yes	average	no	body_appendages	221	duplicate_detection_same_class	partial_detection	NA	NA
20220222121240637_left_rect_cc.png	FN	pelagic_shrimp	160	719	420	440	NA	white	iou_0_4_conf_0_05_agn_nms_False	0.326	NA	222	2456	2054	yes	average	no	body_appendages	223	partial_detection	NA	NA	NA
20220222121240637_left_rect_cc.png	FP	pelagic_shrimp	180	553	430	432	0.42	white	iou_0_4_conf_0_05_agn_nms_False	0.326	above_threshold	223	2456	2054	yes	average	no	body_appendages	222	partial_detection	NA	NA	NA
20220222121407380_left_rect_cc.png	FP	pelagic_shrimp	2165	306	2208	178	0.12	white	iou_0_4_conf_0_05_agn_nms_False	0.326	below_threshold	227	2456	2054	yes	average	no	body_appendages	NA	duplicate_detection_same_class	partial_detection	NA	NA
20220222122713532_left_rect_cc.png	FP	krill	1736	419	1838	335	0.72	white	iou_0_4_conf_0_05_agn_nms_False	0.326	above_threshold	240	2456	2054	yes	good	no	body	239	misclassified_annotation	NA	NA	Silvery lightfish
20220222123219815_left_rect_cc.png	FN	krill	1559	544	1580	505	NA	white	iou_0_4_conf_0_05_agn_nms_False	0.326	NA	249	2456	2054	yes	bad	no	eyes	250	mismatch	NA	NA	NA
20220222123219815_left_rect_cc.png	FP	krill	1562	542	1581	519	0.43	white	iou_0_4_conf_0_05_agn_nms_False	0.326	above_threshold	250	2456	2054	yes	bad	no	eyes	249	mismatch	NA	NA	NA
20220222124253752_left_rect_cc.png	FN	krill	1603	325	1740	268	NA	white	iou_0_4_conf_0_05_agn_nms_False	0.326	NA	257	2456	2054	yes	good	no	body	258	mismatch	NA	NA	NA
20220502004758881.jpg	FP	krill	628	551	650	541	0.45	white	iou_0_4_conf_0_05_agn_nms_False	0.326	above_threshold	262	1228	1027	yes	bad	no	unknown	NA	unidentifiable	NA	NA	NA
20220502004800590.jpg	FN	krill	81	432	111	407	NA	white	iou_0_4_conf_0_05_agn_nms_False	0.326	NA	274	1228	1027	yes	good	yes	head	281	mismatch	NA	NA	NA
20220502004800590.jpg	FP	krill	393	782	410	765	0.08	white	iou_0_4_conf_0_05_agn_nms_False	0.326	below_threshold	284	1228	1027	yes	bad	no	unknown	NA	unidentifiable	NA	NA	NA
20220502004800992.jpg	FP	krill	314	902	335	881	0.1	white	iou_0_4_conf_0_05_agn_nms_False	0.326	below_threshold	288	1228	1027	yes	good	yes	head	286	mismatch	NA	NA	NA
20220502004801896.jpg	FN	krill	992	279	1089	250	NA	white	iou_0_4_conf_0_05_agn_nms_False	0.326	NA	296	1228	1027	yes	good	yes	head	NA	missed	NA	NA	NA
20220502004802097.jpg	FN	krill	236	929	281	908	NA	white	iou_0_4_conf_0_05_agn_nms_False	0.326	NA	301	1228	1027	yes	average	no	head	304	mismatch	NA	NA	NA
20220502004802198.jpg	FP	krill	101	921	112	908	0.17	white	iou_0_4_conf_0_05_agn_nms_False	0.326	below_threshold	317	1228	1027	yes	bad	no	unknown	NA	unidentifiable	NA	NA	NA
20220502004802701.jpg	FP	krill	929	116	961	76	0.06	white	iou_0_4_conf_0_05_agn_nms_False	0.326	below_threshold	337	1228	1027	yes	average	yes	tail	NA	misclassified_detection	NA	NA	Silvery lightfish
20220502004802801.jpg	FN	gelatinous	240	342	293	293	NA	white	iou_0_4_conf_0_05_agn_nms_False	0.326	NA	338	1228	1027	yes	good	no	head	341	misclassified_annotation	NA	NA	Krill
20220502004802801.jpg	FN	krill	79	677	173	583	NA	white	iou_0_4_conf_0_05_agn_nms_False	0.326	NA	339	1228	1027	yes	bad	yes	tail	342	mismatch	NA	NA	NA
20220502004802801.jpg	FN	krill	468	245	529	182	NA	white	iou_0_4_conf_0_05_agn_nms_False	0.326	NA	340	1228	1027	yes	good	yes	head	348	mismatch	NA	NA	NA
20220502004802801.jpg	FP	krill	678	358	705	342	0.58	white	iou_0_4_conf_0_05_agn_nms_False	0.326	above_threshold	343	1228	1027	yes	average	no	head	NA	missed	NA	NA	NA
20220502004802902.jpg	FP	krill	1017	797	1039	786	0.3	white	iou_0_4_conf_0_05_agn_nms_False	0.326	below_threshold	365	1228	1027	yes	bad	no	unknown	NA	unidentifiable	NA	NA	NA
20220502004804509.jpg	FN	krill	458	871	509	818	NA	white	iou_0_4_conf_0_05_agn_nms_False	0.326	NA	373	1228	1027	yes	average	no	head	378	mismatch	NA	NA	NA
20220502004804509.jpg	FN	gelatinous	1105	336	1144	293	NA	white	iou_0_4_conf_0_05_agn_nms_False	0.326	NA	374	1228	1027	yes	average	no	head	NA	misclassified_annotation	NA	NA	Krill
20220502004804509.jpg	FN	krill	472	857	520	804	NA	white	iou_0_4_conf_0_05_agn_nms_False	0.326	NA	375	1228	1027	yes	average	no	head	377	mismatch	NA	NA	NA
20220502004804509.jpg	FN	krill	445	87	462	72	NA	white	iou_0_4_conf_0_05_agn_nms_False	0.326	NA	376	1228	1027	yes	bad	yes	head	NA	detection_around_multiple_objects	NA	NA	NA
20220502004804610.jpg	FP	krill	740	321	767	289	0.47	white	iou_0_4_conf_0_05_agn_nms_False	0.326	above_threshold	386	1228	1027	yes	average	no	head	NA	missed	NA	NA	NA
20220502004805414.jpg	FP	krill	512	100	525	76	0.6	white	iou_0_4_conf_0_05_agn_nms_False	0.326	above_threshold	403	1228	1027	yes	average	no	eyes	NA	missed	NA	NA	NA
20220502004805414.jpg	FP	krill	987	615	1011	602	0.32	white	iou_0_4_conf_0_05_agn_nms_False	0.326	below_threshold	405	1228	1027	yes	bad	no	eyes	NA	missed	NA	NA	NA
20220502004805514.jpg	FP	krill	480	620	503	606	0.42	white	iou_0_4_conf_0_05_agn_nms_False	0.326	above_threshold	409	1228	1027	yes	bad	no	eyes	NA	missed	NA	NA	NA
20220502004805514.jpg	FP	krill	238	345	253	333	0.07	white	iou_0_4_conf_0_05_agn_nms_False	0.326	below_threshold	413	1228	1027	yes	bad	no	unknown	NA	unidentifiable	NA	NA	NA
20220502004807123.jpg	FP	krill	307	167	327	139	0.12	white	iou_0_4_conf_0_05_agn_nms_False	0.326	below_threshold	421	1228	1027	yes	bad	no	unknown	NA	unidentifiable	NA	NA	NA
20220502004807424.jpg	FN	krill	862	398	889	364	NA	white	iou_0_4_conf_0_05_agn_nms_False	0.326	NA	425	1228	1027	yes	good	no	head	426	mismatch	NA	NA	NA
20220502004808329.jpg	FP	krill	390	118	412	100	0.48	white	iou_0_4_conf_0_05_agn_nms_False	0.326	above_threshold	434	1228	1027	yes	average	yes	eyes	NA	missed	NA	NA	NA
20220502004808429.jpg	FP	krill	1098	233	1115	223	0.07	white	iou_0_4_conf_0_05_agn_nms_False	0.326	below_threshold	439	1228	1027	yes	bad	no	unknown	NA	unidentifiable	NA	NA	NA
20220502004808630.jpg	FN	krill	576	968	603	929	NA	white	iou_0_4_conf_0_05_agn_nms_False	0.326	NA	440	1228	1027	yes	bad	yes	head	443	mismatch	NA	NA	NA
20220503181213672.jpg	FN	krill	1079	631	1094	613	NA	white	iou_0_4_conf_0_05_agn_nms_False	0.326	NA	454	1228	1027	yes	bad	no	eyes	455	mismatch	NA	NA	NA
20220503181216285.jpg	FP	krill	432	297	451	286	0.05	white	iou_0_4_conf_0_05_agn_nms_False	0.326	below_threshold	457	1228	1027	yes	bad	no	unknown	NA	unidentifiable	NA	NA	NA
20220503181221210.jpg	FN	krill	1046	496	1054	482	NA	white	iou_0_4_conf_0_05_agn_nms_False	0.326	NA	461	1228	1027	yes	bad	no	eyes	NA	missed	NA	NA	NA
20220503181225633.jpg	FP	krill	853	345	877	324	0.12	white	iou_0_4_conf_0_05_agn_nms_False	0.326	below_threshold	470	1228	1027	yes	bad	no	unknown	NA	unidentifiable	NA	NA	NA
20220503181231663.jpg	FN	krill	572	389	607	374	NA	white	iou_0_4_conf_0_05_agn_nms_False	0.326	NA	475	1228	1027	yes	bad	no	eyes	NA	missed	NA	NA	NA
20220503181231663.jpg	FN	krill	789	933	807	918	NA	white	iou_0_4_conf_0_05_agn_nms_False	0.326	NA	476	1228	1027	yes	bad	no	eyes	NA	missed	NA	NA	NA
20220503181231763.jpg	FN	krill	581	915	597	901	NA	white	iou_0_4_conf_0_05_agn_nms_False	0.326	NA	479	1228	1027	yes	bad	no	eyes	NA	missed	NA	NA	NA
20220503181231763.jpg	FP	krill	559	519	579	507	0.1	white	iou_0_4_conf_0_05_agn_nms_False	0.326	below_threshold	481	1228	1027	yes	bad	no	eyes	478	mismatch	NA	NA	NA
20220503181231864.jpg	FN	krill	383	907	405	896	NA	white	iou_0_4_conf_0_05_agn_nms_False	0.326	NA	482	1228	1027	yes	bad	no	eyes	484	mismatch	NA	NA	NA
20220503181231864.jpg	FP	krill	810	836	823	820	0.14	white	iou_0_4_conf_0_05_agn_nms_False	0.326	below_threshold	485	1228	1027	yes	bad	no	eyes	482	mismatch	NA	NA	NA
20220503181232869.jpg	FP	krill	618	563	638	550	0.15	white	iou_0_4_conf_0_05_agn_nms_False	0.326	below_threshold	488	1228	1027	yes	bad	no	unknown	NA	unidentifiable	NA	NA	NA
20220503181233472.jpg	FN	krill	741	960	764	926	NA	white	iou_0_4_conf_0_05_agn_nms_False	0.326	NA	489	1228	1027	yes	bad	no	eyes	NA	missed	NA	NA	NA
20220512213818704.jpg	FP	krill	1134	339	1147	318	0.43	white	iou_0_4_conf_0_05_agn_nms_False	0.326	above_threshold	493	1228	1027	yes	average	no	head	NA	missed	NA	NA	NA
20220518180711997.jpg	FN	krill	343	244	427	190	NA	white	iou_0_4_conf_0_05_agn_nms_False	0.326	NA	517	1228	1027	yes	good	no	partially_pigmented	518	misclassified_annotation	NA	unidentifiable	Squid
20220518180714409.jpg	FN	krill	821	100	851	62	NA	white	iou_0_4_conf_0_05_agn_nms_False	0.326	NA	525	1228	1027	yes	average	no	partially_pigmented	533	misclassified_annotation	NA	unidentifiable	Squid
20220518180714409.jpg	FN	krill	274	767	319	740	NA	white	iou_0_4_conf_0_05_agn_nms_False	0.326	NA	526	1228	1027	yes	average	no	partially_pigmented	532	misclassified_annotation	NA	unidentifiable	Squid
20220518180714409.jpg	FN	krill	880	319	920	202	NA	white	iou_0_4_conf_0_05_agn_nms_False	0.326	NA	527	1228	1027	yes	good	no	partially_pigmented	530	misclassified_annotation	NA	unidentifiable	Squid
20220518180714409.jpg	FN	krill	797	484	827	454	NA	white	iou_0_4_conf_0_05_agn_nms_False	0.326	NA	528	1228	1027	yes	average	no	partially_pigmented	531	misclassified_annotation	NA	unidentifiable	Squid
20220518180724360.jpg	FN	krill	135	256	164	227	NA	white	iou_0_4_conf_0_05_agn_nms_False	0.326	NA	558	1228	1027	yes	bad	no	head	NA	missed	NA	NA	NA
20220519111123228.jpg	FP	krill	780	402	794	372	0.06	white	iou_0_4_conf_0_05_agn_nms_False	0.326	below_threshold	580	1228	1027	yes	average	no	head	NA	missed	NA	NA	NA
20220519111617567.jpg	FP	krill	265	934	282	894	0.63	white	iou_0_4_conf_0_05_agn_nms_False	0.326	above_threshold	582	1228	1027	yes	average	no	head	582	mismatch	NA	NA	NA
20220519112510681.jpg	FP	gelatinous	111	184	280	73	0.28	white	iou_0_4_conf_0_05_agn_nms_False	0.326	below_threshold	584	1228	1027	yes	good	no	partially_pigmented	NA	partial_detection	NA	NA	NA
20220519113614502.jpg	FP	krill	314	748	327	730	0.06	white	iou_0_4_conf_0_05_agn_nms_False	0.326	below_threshold	588	1228	1027	yes	average	no	eyes	NA	missed	NA	NA	NA
20220519114406057.jpg	FP	pelagic_shrimp	414	187	500	120	0.14	white	iou_0_4_conf_0_05_agn_nms_False	0.326	below_threshold	591	1228	1027	yes	bad	no	unknown	NA	unidentifiable	NA	NA	NA
20220519123147486.jpg	FN	krill	782	406	800	392	NA	white	iou_0_4_conf_0_05_agn_nms_False	0.326	NA	598	1228	1027	yes	average	no	eyes	NA	missed	NA	NA	NA
20220519123147486.jpg	FP	krill	923	369	947	347	0.17	white	iou_0_4_conf_0_05_agn_nms_False	0.326	below_threshold	599	1228	1027	yes	average	no	eyes	597	mismatch	NA	NA	NA
20220519123153517.jpg	FN	krill	264	816	294	788	NA	white	iou_0_4_conf_0_05_agn_nms_False	0.326	NA	602	1228	1027	yes	bad	no	eyes	602	mismatch	NA	NA	NA
20220527141600866.jpg	FP	krill	922	236	962	217	0.62	white	iou_0_4_conf_0_05_agn_nms_False	0.326	above_threshold	646	1228	1027	yes	good	no	body	NA	missed	NA	NA	NA
20230209124157659_left_rect_cc.png	FP	pelagic_shrimp	2073	703	2305	637	0.14	white	iou_0_4_conf_0_05_agn_nms_False	0.326	below_threshold	650	2456	2054	yes	good	no	body_appendages	NA	duplicate_detection_same_class	partial_detection	NA	NA
20230209124311137_left_rect_cc.png	FP	pelagic_shrimp	160	669	567	544	0.07	white	iou_0_4_conf_0_05_agn_nms_False	0.326	below_threshold	659	2456	2054	yes	average	no	appendages	NA	missed	NA	NA	NA
20230209124322393_left_rect_cc.png	FP	pelagic_shrimp	1782	921	1874	760	0.11	white	iou_0_4_conf_0_05_agn_nms_False	0.326	below_threshold	661	2456	2054	yes	good	no	body_appendages	NA	duplicate_detection_same_class	partial_detection	NA	NA
20230209124325308_left_rect_cc.png	FN	pelagic_shrimp	247	378	718	108	NA	white	iou_0_4_conf_0_05_agn_nms_False	0.326	NA	662	2456	2054	yes	good	yes	body_appendages	707	partial_detection	partial_detection	NA	NA
20230209124325308_left_rect_cc.png	FN	pelagic_shrimp	350	279	954	122	NA	white	iou_0_4_conf_0_05_agn_nms_False	0.326	NA	663	2456	2054	yes	good	yes	body_appendages	726;727	partial_detection	partial_detection	NA	NA
20230209124325308_left_rect_cc.png	FN	pelagic_shrimp	2049	206	2102	171	NA	white	iou_0_4_conf_0_05_agn_nms_False	0.326	NA	667	2456	2054	yes	average	no	head	694	misclassified_detection	NA	NA	Krill
20230209124325308_left_rect_cc.png	FP	pelagic_shrimp	340	287	636	127	0.25	white	iou_0_4_conf_0_05_agn_nms_False	0.326	below_threshold	698	2456	2054	yes	good	yes	body_appendages	663;707	duplicate_detection_same_class	partial_detection	NA	NA
20230209124325308_left_rect_cc.png	FP	pelagic_shrimp	637	356	916	111	0.2	white	iou_0_4_conf_0_05_agn_nms_False	0.326	below_threshold	704	2456	2054	yes	good	yes	body_appendages	663;707;726	duplicate_detection_same_class	partial_detection	NA	NA
20230209124325308_left_rect_cc.png	FP	pelagic_shrimp	400	232	528	133	0.17	white	iou_0_4_conf_0_05_agn_nms_False	0.326	below_threshold	707	2456	2054	yes	good	yes	body_appendages	663;704;726	duplicate_detection_same_class	partial_detection	NA	NA
20230209124325308_left_rect_cc.png	FP	pelagic_shrimp	477	271	713	109	0.06	white	iou_0_4_conf_0_05_agn_nms_False	0.326	below_threshold	726	2456	2054	yes	good	yes	body_appendages	663;704;707	duplicate_detection_same_class	partial_detection	NA	NA
20230209124338574_left_rect_cc.png	FP	pelagic_shrimp	1243	934	1412	699	0.42	white	iou_0_4_conf_0_05_agn_nms_False	0.326	above_threshold	728	2456	2054	yes	good	yes	body_appendages	NA	duplicate_detection_same_class	partial_detection	NA	NA
20230209124430432_left_rect_cc.png	FN	pelagic_shrimp	1991	1763	2088	1679	NA	white	iou_0_4_conf_0_05_agn_nms_False	0.326	NA	734	2456	2054	yes	good	no	body	736	mismatch	NA	NA	NA
20230209124525612_left_rect_cc.png	FP	pelagic_shrimp	1986	560	2271	410	0.06	white	iou_0_4_conf_0_05_agn_nms_False	0.326	below_threshold	739	2456	2054	yes	good	no	body	NA	duplicate_detection_same_class	mismatch	NA	NA
20230209124548128_left_rect_cc.png	FP	pelagic_shrimp	1571	384	1778	297	0.06	white	iou_0_4_conf_0_05_agn_nms_False	0.326	below_threshold	743	2456	2054	yes	good	no	body_appendages	741;742;744	duplicate_detection_same_class	partial_detection	NA	NA
20230209124548128_left_rect_cc.png	FP	pelagic_shrimp	1562	487	1751	328	0.05	white	iou_0_4_conf_0_05_agn_nms_False	0.326	below_threshold	744	2456	2054	yes	good	no	body_appendages	741;742;743	duplicate_detection_same_class	partial_detection	NA	NA
20230209124614569_left_rect_cc.png	FP	pelagic_shrimp	1149	232	1207	95	0.25	white	iou_0_4_conf_0_05_agn_nms_False	0.326	below_threshold	749	2456	2054	yes	good	yes	body_appendages	748	duplicate_detection_same_class	partial_detection	NA	NA
20230209124637482_left_rect_cc.png	FP	pelagic_shrimp	1664	393	1980	265	0.49	white	iou_0_4_conf_0_05_agn_nms_False	0.326	above_threshold	753	2456	2054	yes	average	no	body_appendages	755	duplicate_detection_same_class	partial_detection	NA	NA
20230209124641301_left_rect_cc.png	FN	pelagic_shrimp	2133	264	2241	179	NA	white	iou_0_4_conf_0_05_agn_nms_False	0.326	NA	757	2456	2054	yes	average	yes	body	760	misclassified_detection	NA	partial_detection	Lanternfish
20230209124652256_left_rect_cc.png	FN	pelagic_shrimp	980	700	1290	333	NA	white	iou_0_4_conf_0_05_agn_nms_False	0.326	NA	764	2456	2054	yes	average	yes	body_appendages	767:774	partial_detection	partial_detection	NA	NA
20230209124652256_left_rect_cc.png	FN	pelagic_shrimp	2147	274	2260	195	NA	white	iou_0_4_conf_0_05_agn_nms_False	0.326	NA	765	2456	2054	yes	average	no	body_appendages	766	mismatch	NA	NA	NA
20230209124652256_left_rect_cc.png	FP	pelagic_shrimp	964	447	1292	104	0.21	white	iou_0_4_conf_0_05_agn_nms_False	0.326	below_threshold	767	2456	2054	yes	average	yes	body_appendages	764;768:774	duplicate_detection_same_class	partial_detection	NA	NA
20230209124652256_left_rect_cc.png	FP	pelagic_shrimp	641	259	1022	103	0.14	white	iou_0_4_conf_0_05_agn_nms_False	0.326	below_threshold	768	2456	2054	yes	average	yes	body_appendages	764;767	769:774	duplicate_detection_same_class	partial_detection	NA	NA
20230209124652256_left_rect_cc.png	FP	pelagic_shrimp	1132	434	1298	326	0.09	white	iou_0_4_conf_0_05_agn_nms_False	0.326	below_threshold	770	2456	2054	yes	average	yes	body_appendages	764;767:769	771:774	duplicate_detection_same_class	partial_detection	NA	NA
20230209124652256_left_rect_cc.png	FP	pelagic_shrimp	972	367	1137	105	0.08	white	iou_0_4_conf_0_05_agn_nms_False	0.326	below_threshold	771	2456	2054	yes	average	yes	body_appendages	764;767:770	772:774	duplicate_detection_same_class	partial_detection	NA	NA
20230209124652256_left_rect_cc.png	FP	pelagic_shrimp	650	442	1077	101	0.08	white	iou_0_4_conf_0_05_agn_nms_False	0.326	below_threshold	772	2456	2054	yes	average	yes	body_appendages	764;767:771	773:774	duplicate_detection_same_class	partial_detection	NA	NA
20230209124705824_left_rect_cc.png	FN	pelagic_shrimp	1772	385	2196	189	NA	white	iou_0_4_conf_0_05_agn_nms_False	0.326	NA	775	2456	2054	yes	average	no	body_appendages	776;777	partial_detection	partial_detection	NA	NA
20230209124705824_left_rect_cc.png	FP	pelagic_shrimp	2045	284	2222	194	0.24	white	iou_0_4_conf_0_05_agn_nms_False	0.326	below_threshold	776	2456	2054	yes	average	no	body_appendages	775;777	duplicate_detection_same_class	partial_detection	NA	NA
20230209124705824_left_rect_cc.png	FP	pelagic_shrimp	1825	290	2142	181	0.24	white	iou_0_4_conf_0_05_agn_nms_False	0.326	below_threshold	777	2456	2054	yes	average	no	body_appendages	775;776	duplicate_detection_same_class	partial_detection	NA	NA
20230209124725422_left_rect_cc.png	FP	pelagic_shrimp	404	329	650	271	0.05	white	iou_0_4_conf_0_05_agn_nms_False	0.326	below_threshold	779	2456	2054	yes	good	no	body_appendages	NA	duplicate_detection_same_class	partial_detection	NA	NA
20230209124737786_left_rect_cc.png	FP	pelagic_shrimp	400	507	632	322	0.06	white	iou_0_4_conf_0_05_agn_nms_False	0.326	below_threshold	780	2456	2054	yes	good	no	body_appendages	NA	duplicate_detection_same_class	partial_detection	NA	NA
20230209124919907_left_rect_cc.png	FN	pelagic_shrimp	1318	367	1576	98	NA	white	iou_0_4_conf_0_05_agn_nms_False	0.326	NA	789	2456	2054	yes	bad	no	appendages	NA	missed	NA	NA	NA
20230209124927947_left_rect_cc.png	FN	pelagic_shrimp	842	1683	1168	1390	NA	white	iou_0_4_conf_0_05_agn_nms_False	0.326	NA	790	2456	2054	yes	average	no	body_appendages	793:795	partial_detection	partial_detection	NA	NA
20230209124927947_left_rect_cc.png	FP	pelagic_shrimp	868	1614	977	1387	0.41	white	iou_0_4_conf_0_05_agn_nms_False	0.326	above_threshold	793	2456	2054	yes	average	no	body_appendages	790;794;795	duplicate_detection_same_class	partial_detection	NA	NA
20230209124942924_left_rect_cc.png	FP	gelatinous	1547	307	1661	131	0.64	white	iou_0_4_conf_0_05_agn_nms_False	0.326	above_threshold	797	2456	2054	yes	good	yes	head	796; 802	duplicate_detection_different_class	NA	NA	Lanternfish
20230209124942924_left_rect_cc.png	FP	pelagic_shrimp	720	542	907	366	0.14	white	iou_0_4_conf_0_05_agn_nms_False	0.326	below_threshold	799	2456	2054	yes	average	yes	body_appendages	800	duplicate_detection_same_class	partial_detection	NA	NA
20230209124942924_left_rect_cc.png	FP	pelagic_shrimp	725	455	768	369	0.13	white	iou_0_4_conf_0_05_agn_nms_False	0.326	below_threshold	800	2456	2054	yes	average	yes	body_appendages	799	duplicate_detection_same_class	partial_detection	NA	NA
20230209124959006_left_rect_cc.png	FN	pelagic_shrimp	1385	738	2202	433	NA	white	iou_0_4_conf_0_05_agn_nms_False	0.326	NA	806	2456	2054	yes	average	yes	body_appendages	809	partial_detection	NA	NA	NA
20230209124959006_left_rect_cc.png	FP	pelagic_shrimp	1483	676	1926	433	0.07	white	iou_0_4_conf_0_05_agn_nms_False	0.326	below_threshold	809	2456	2054	yes	average	yes	body_appendages	896	partial_detection	NA	NA	NA
20230209130259351_left_rect_cc.png	FP	pelagic_shrimp	1830	888	2193	707	0.05	white	iou_0_4_conf_0_05_agn_nms_False	0.326	below_threshold	826	2456	2054	yes	good	no	body_appendages	NA	duplicate_detection_same_class	mismatch	NA	NA
20230209130703203_left_rect_cc.png	FP	pelagic_shrimp	1134	574	1187	450	0.29	white	iou_0_4_conf_0_05_agn_nms_False	0.326	below_threshold	836	2456	2054	yes	average	no	body_appendages	NA	duplicate_detection_same_class	partial_detection	NA	NA
20230209130913469_left_rect_cc.png	FP	pelagic_shrimp	1228	272	1534	119	0.14	white	iou_0_4_conf_0_05_agn_nms_False	0.326	below_threshold	846	2456	2054	yes	good	no	body	847	duplicate_detection_same_class	mismatch	NA	NA
20230209130913469_left_rect_cc.png	FP	pelagic_shrimp	1205	253	1351	85	0.08	white	iou_0_4_conf_0_05_agn_nms_False	0.326	below_threshold	847	2456	2054	yes	good	no	body	846	duplicate_detection_same_class	mismatch	NA	NA
20230209130924323_left_rect_cc.png	FN	krill	1275	257	1330	202	NA	white	iou_0_4_conf_0_05_agn_nms_False	0.326	NA	848	2456	2054	yes	bad	no	eyes	851	misclassified_detection	NA	NA	pelagic shrimp
20230209130926534_left_rect_cc.png	FN	krill	543	414	585	387	NA	white	iou_0_4_conf_0_05_agn_nms_False	0.326	NA	852	2456	2054	yes	good	yes	head	853	misclassified_detection	NA	NA	Silvery lightfish
20230209131026746_left_rect_cc.png	FN	pelagic_shrimp	1320	702	1511	211	NA	white	iou_0_4_conf_0_05_agn_nms_False	0.326	NA	857	2456	2054	yes	good	no	body_appendages	859	partial_detection	NA	NA	NA
20230209132452087_left_rect_cc.png	FP	pelagic_shrimp	1368	181	1402	103	0.13	white	iou_0_4_conf_0_05_agn_nms_False	0.326	below_threshold	870	2456	2054	yes	bad	no	unknown	NA	unidentifiable	NA	NA	NA
20230209220551372_left_rect_cc.png	FN	gelatinous	1231	1484	2315	1067	NA	white	iou_0_4_conf_0_05_agn_nms_False	0.326	NA	874	2456	2054	yes	average	no	transparent	875	detection_around_multiple_objects	NA	NA	NA
20230209220551372_left_rect_cc.png	FP	gelatinous	1548	1870	2305	1077	0.18	white	iou_0_4_conf_0_05_agn_nms_False	0.326	below_threshold	875	2456	2054	yes	good	no	pigmented	874	detection_around_multiple_objects	NA	NA	NA
20230209220551372_left_rect_cc.png	FP	gelatinous	336	292	419	136	0.06	white	iou_0_4_conf_0_05_agn_nms_False	0.326	below_threshold	876	2456	2054	yes	good	no	pigmented	NA	duplicate_detection_same_class	partial_detection	NA	NA
20230209220615199_left_rect_cc.png	FP	gelatinous	2127	1092	2309	1005	0.31	white	iou_0_4_conf_0_05_agn_nms_False	0.326	below_threshold	877	2456	2054	yes	good	no	pigmented	NA	missed	NA	NA	NA
20230209220638718_left_rect_cc.png	FN	gelatinous	1603	1125	1946	551	NA	white	iou_0_4_conf_0_05_agn_nms_False	0.326	NA	878	2456	2054	yes	good	yes	pigmented	880	detection_around_multiple_objects	NA	NA	NA
20230209220638718_left_rect_cc.png	FN	gelatinous	1872	1070	2303	550	NA	white	iou_0_4_conf_0_05_agn_nms_False	0.326	NA	879	2456	2054	yes	good	yes	pigmented	880	detection_around_multiple_objects	NA	NA	NA
20230209220638718_left_rect_cc.png	FP	gelatinous	1586	1155	2316	532	0.9	white	iou_0_4_conf_0_05_agn_nms_False	0.326	above_threshold	880	2456	2054	yes	good	yes	pigmented	878;879	detection_around_multiple_objects	NA	NA	NA
20230209220652186_left_rect_cc.png	FN	gelatinous	166	1621	274	1480	NA	white	iou_0_4_conf_0_05_agn_nms_False	0.326	NA	881	2456	2054	yes	bad	no	transparent	NA	missed	NA	NA	NA
20230209220652186_left_rect_cc.png	FP	gelatinous	480	1932	597	1909	0.11	white	iou_0_4_conf_0_05_agn_nms_False	0.326	below_threshold	883	2456	2054	yes	bad	no	unknown	NA	unidentifiable	NA	NA	NA
20230209220706460_left_rect_cc.png	FP	gelatinous	120	1751	1207	286	0.2	white	iou_0_4_conf_0_05_agn_nms_False	0.326	below_threshold	885	2456	2054	yes	good	no	pigmented	NA	detection_around_multiple_objects	NA	NA	NA
20230209220706460_left_rect_cc.png	FP	krill	1057	1034	1089	1008	0.06	white	iou_0_4_conf_0_05_agn_nms_False	0.326	below_threshold	886	2456	2054	yes	average	no	unknown	NA	unidentifiable	NA	NA	NA
20230209220736612_left_rect_cc.png	FP	gelatinous	1922	475	2290	391	0.42	white	iou_0_4_conf_0_05_agn_nms_False	0.326	above_threshold	887	2456	2054	yes	good	no	unknown	NA	unidentifiable	NA	NA	NA
20230209220744752_left_rect_cc.png	FN	gelatinous	793	756	1017	562	NA	white	iou_0_4_conf_0_05_agn_nms_False	0.326	NA	888	2456	2054	yes	good	yes	pigmented	NA	missed	NA	NA	NA
20230209220758220_left_rect_cc.png	FN	gelatinous	1918	1925	2031	1856	NA	white	iou_0_4_conf_0_05_agn_nms_False	0.326	NA	892	2456	2054	yes	average	yes	pigmented	NA	missed	NA	NA	NA
20230209220758220_left_rect_cc.png	FP	gelatinous	141	1166	240	940	0.16	white	iou_0_4_conf_0_05_agn_nms_False	0.326	below_threshold	895	2456	2054	yes	bad	no	partially_pigmented	NA	missed	NA	NA	NA
20230209220801840_left_rect_cc.png	FN	gelatinous	1326	599	1836	223	NA	white	iou_0_4_conf_0_05_agn_nms_False	0.326	NA	896	2456	2054	yes	good	yes	pigmented	NA	missed	NA	NA	NA
20230209220801840_left_rect_cc.png	FP	gelatinous	1434	1921	2017	1524	0.33	white	iou_0_4_conf_0_05_agn_nms_False	0.326	above_threshold	897	2456	2054	yes	good	no	partially_pigmented	NA	duplicate_detection_same_class	partial_detection	NA	NA
20230209220819025_left_rect_cc.png	FN	gelatinous	880	1919	1837	1254	NA	white	iou_0_4_conf_0_05_agn_nms_False	0.326	NA	898	2456	2054	yes	good	yes	pigmented	900	detection_around_multiple_objects	NA	NA	NA
20230209220819025_left_rect_cc.png	FN	gelatinous	1020	951	1379	612	NA	white	iou_0_4_conf_0_05_agn_nms_False	0.326	NA	899	2456	2054	yes	good	yes	pigmented	900	detection_around_multiple_objects	NA	NA	NA
20230209220819025_left_rect_cc.png	FP	gelatinous	536	1937	2165	528	0.48	white	iou_0_4_conf_0_05_agn_nms_False	0.326	above_threshold	900	2456	2054	yes	good	yes	pigmented	898;899	detection_around_multiple_objects	NA	NA	NA
20230209220819025_left_rect_cc.png	FP	gelatinous	1633	1900	1809	1860	0.32	white	iou_0_4_conf_0_05_agn_nms_False	0.326	below_threshold	901	2456	2054	yes	good	no	body	NA	duplicate_detection_different_class	NA	NA	Lanternfish
20230209220843349_left_rect_cc.png	FN	gelatinous	1228	1411	1753	850	NA	white	iou_0_4_conf_0_05_agn_nms_False	0.326	NA	904	2456	2054	yes	good	yes	pigmented	NA	missed	NA	NA	NA
20230209220843349_left_rect_cc.png	FN	gelatinous	135	1052	189	884	NA	white	iou_0_4_conf_0_05_agn_nms_False	0.326	NA	905	2456	2054	yes	average	no	partially_pigmented	906	mismatch	NA	NA	NA
20230209220843349_left_rect_cc.png	FP	gelatinous	139	1216	204	868	0.26	white	iou_0_4_conf_0_05_agn_nms_False	0.326	below_threshold	906	2456	2054	yes	average	no	partially_pigmented	905	mismatch	NA	NA	NA
20230209221009885_left_rect_cc.png	FN	gelatinous	723	458	845	322	NA	white	iou_0_4_conf_0_05_agn_nms_False	0.326	NA	909	2456	2054	yes	good	no	body	911	misclassified_annotation	NA	unidentifiable	Lanternfish
20230209221009885_left_rect_cc.png	FN	gelatinous	424	186	449	133	NA	white	iou_0_4_conf_0_05_agn_nms_False	0.326	NA	910	2456	2054	yes	good	no	tail	912	misclassified_annotation	NA	unidentifiable	Lanternfish
20230209221041444_left_rect_cc.png	FN	gelatinous	1065	393	1474	118	NA	white	iou_0_4_conf_0_05_agn_nms_False	0.326	NA	916	2456	2054	yes	good	yes	pigmented	NA	missed	NA	NA	NA
20230209221041444_left_rect_cc.png	FP	gelatinous	2056	1116	2112	1088	0.07	white	iou_0_4_conf_0_05_agn_nms_False	0.326	below_threshold	917	2456	2054	yes	good	yes	pigmented	NA	detection_around_multiple_objects	NA	NA	NA
20230209221119041_left_rect_cc.png	FN	gelatinous	1843	1898	2211	1554	NA	white	iou_0_4_conf_0_05_agn_nms_False	0.326	NA	919	2456	2054	yes	good	yes	pigmented	NA	detection_around_multiple_objects	NA	NA	NA
20230209221119041_left_rect_cc.png	FP	gelatinous	160	656	207	632	0.16	white	iou_0_4_conf_0_05_agn_nms_False	0.326	below_threshold	920	2456	2054	yes	good	no	head	918	misclassified_detection	NA	NA	Lanternfish
20230209221240766_left_rect_cc.png	FN	gelatinous	1039	1500	1124	1388	NA	white	iou_0_4_conf_0_05_agn_nms_False	0.326	NA	922	2456	2054	yes	good	yes	pigmented	NA	detection_around_multiple_objects	NA	NA	NA
20230209221240766_left_rect_cc.png	FN	gelatinous	1463	787	1800	450	NA	white	iou_0_4_conf_0_05_agn_nms_False	0.326	NA	923	2456	2054	yes	good	yes	pigmented	924	mismatch	NA	NA	NA
20230209221240766_left_rect_cc.png	FP	gelatinous	1455	764	1981	374	0.73	white	iou_0_4_conf_0_05_agn_nms_False	0.326	above_threshold	924	2456	2054	yes	good	yes	pigmented	923	mismatch	NA	NA	NA
20230209221240766_left_rect_cc.png	FP	gelatinous	161	611	467	396	0.24	white	iou_0_4_conf_0_05_agn_nms_False	0.326	below_threshold	925	2456	2054	yes	good	no	pigmented	NA	duplicate_detection_same_class	partial_detection	NA	NA
20230209221240766_left_rect_cc.png	FP	gelatinous	142	1152	635	1034	0.07	white	iou_0_4_conf_0_05_agn_nms_False	0.326	below_threshold	926	2456	2054	yes	average	no	partially_pigmented	NA	missed	NA	NA	NA
20230209221341173_left_rect_cc.png	FP	gelatinous	1265	1150	1394	1057	0.79	white	iou_0_4_conf_0_05_agn_nms_False	0.326	above_threshold	931	2456	2054	yes	good	no	pigmented	NA	unidentifiable	NA	NA	NA
20230209221341173_left_rect_cc.png	FP	gelatinous	1602	342	1656	306	0.07	white	iou_0_4_conf_0_05_agn_nms_False	0.326	below_threshold	932	2456	2054	yes	good	no	pigmented	NA	unidentifiable	NA	NA	NA
20230209221414743_left_rect_cc.png	FN	gelatinous	1386	1790	2124	1159	NA	white	iou_0_4_conf_0_05_agn_nms_False	0.326	NA	935	2456	2054	yes	good	no	pigmented	936	mismatch	NA	NA	NA
20230209221414743_left_rect_cc.png	FP	gelatinous	1518	1932	2264	1321	0.9	white	iou_0_4_conf_0_05_agn_nms_False	0.326	above_threshold	936	2456	2054	yes	good	no	pigmented	935	mismatch	NA	NA	NA
20230209221527339_left_rect_cc.png	FN	gelatinous	153	1443	176	1349	NA	white	iou_0_4_conf_0_05_agn_nms_False	0.326	NA	938	2456	2054	yes	average	no	pigmented	939;940	misclassified_detection	NA	NA	Lanternfish
20230209221551381_left_rect_cc.png	FN	gelatinous	724	1618	1705	741	NA	white	iou_0_4_conf_0_05_agn_nms_False	0.326	NA	941	2456	2054	yes	good	yes	pigmented	945	detection_around_multiple_objects	NA	NA	NA
20230209221551381_left_rect_cc.png	FN	gelatinous	965	1891	1617	1322	NA	white	iou_0_4_conf_0_05_agn_nms_False	0.326	NA	942	2456	2054	yes	good	yes	pigmented	945	detection_around_multiple_objects	NA	NA	NA
20230209221551381_left_rect_cc.png	FN	gelatinous	129	1769	858	1137	NA	white	iou_0_4_conf_0_05_agn_nms_False	0.326	NA	943	2456	2054	yes	good	yes	pigmented	945	detection_around_multiple_objects	NA	NA	NA
20230209221551381_left_rect_cc.png	FN	gelatinous	150	1328	1206	732	NA	white	iou_0_4_conf_0_05_agn_nms_False	0.326	NA	944	2456	2054	yes	good	yes	pigmented	945	detection_around_multiple_objects	NA	NA	NA
20230209221551381_left_rect_cc.png	FP	gelatinous	274	1942	1624	847	0.61	white	iou_0_4_conf_0_05_agn_nms_False	0.326	above_threshold	945	2456	2054	yes	good	yes	pigmented	941:944	detection_around_multiple_objects	NA	NA	NA
20230209221551381_left_rect_cc.png	FP	gelatinous	1987	1817	2203	1663	0.46	white	iou_0_4_conf_0_05_agn_nms_False	0.326	above_threshold	946	2456	2054	yes	good	no	pigmented	NA	unidentifiable	NA	NA	NA
20230209221551381_left_rect_cc.png	FP	gelatinous	270	1279	495	1079	0.36	white	iou_0_4_conf_0_05_agn_nms_False	0.326	above_threshold	947	2456	2054	yes	good	yes	pigmented	944	partial_detection	NA	NA	NA
20230209223432138_left_rect_cc.png	FP	gelatinous	172	1846	368	1492	0.26	white	iou_0_4_conf_0_05_agn_nms_False	0.326	below_threshold	951	2456	2054	yes	average	no	partially_pigmented	NA	missed	NA	NA	NA
20230209223555967_left_rect_cc.png	FP	gelatinous	586	1526	936	1217	0.86	white	iou_0_4_conf_0_05_agn_nms_False	0.326	above_threshold	957	2456	2054	yes	good	no	pigmented	956	misclassified_annotation	NA	NA	Silvery lightfish
20230209223825138_left_rect_cc.png	FN	gelatinous	1763	1885	2294	1496	NA	white	iou_0_4_conf_0_05_agn_nms_False	0.326	NA	960	2456	2054	yes	average	no	partially_pigmented	963;964	detection_around_multiple_objects	partial_detection	NA	NA
20230209223825138_left_rect_cc.png	FP	gelatinous	210	420	308	391	0.56	white	iou_0_4_conf_0_05_agn_nms_False	0.326	above_threshold	961	2456	2054	yes	good	no	body	NA	duplicate_detection_different_class	NA	NA	Lanternfish
20230209223825138_left_rect_cc.png	FP	gelatinous	1610	1912	2274	1318	0.29	white	iou_0_4_conf_0_05_agn_nms_False	0.326	below_threshold	963	2456	2054	yes	average	no	partially_pigmented	960;964	detection_around_multiple_objects	NA	NA	NA
20230209223825138_left_rect_cc.png	FP	gelatinous	2158	1879	2285	1502	0.08	white	iou_0_4_conf_0_05_agn_nms_False	0.326	below_threshold	964	2456	2054	yes	average	no	partially_pigmented	960;963	duplicate_detection_same_class	partial_detection	NA	NA
20230209223840919_left_rect_cc.png	FN	gelatinous	129	1888	1311	906	NA	white	iou_0_4_conf_0_05_agn_nms_False	0.326	NA	967	2456	2054	yes	good	yes	partially_pigmented	969	detection_around_multiple_objects	NA	NA	NA
20230209223840919_left_rect_cc.png	FP	gelatinous	137	1737	679	564	0.59	white	iou_0_4_conf_0_05_agn_nms_False	0.326	above_threshold	969	2456	2054	yes	good	yes	partially_pigmented	967	detection_around_multiple_objects	NA	NA	NA
20230209223933493_left_rect_cc.png	FP	gelatinous	2122	1769	2226	1722	0.09	white	iou_0_4_conf_0_05_agn_nms_False	0.326	below_threshold	975	2456	2054	yes	good	no	body	974;973	duplicate_detection_different_class	NA	NA	Silvery lightfish
20230209225348499_left_rect_cc.png	FN	pelagic_shrimp	2080	613	2142	389	NA	white	iou_0_4_conf_0_05_agn_nms_False	0.326	NA	977	2456	2054	yes	good	no	body_appendages	978	misclassified_detection	NA	NA	Krill
20230209225351114_left_rect_cc.png	FN	gelatinous	1352	1955	1472	1733	NA	white	iou_0_4_conf_0_05_agn_nms_False	0.326	NA	982	2456	2054	yes	average	yes	partially_pigmented	988	mismatch	NA	NA	NA
20230209225351114_left_rect_cc.png	FN	pelagic_shrimp	760	1950	1035	1291	NA	white	iou_0_4_conf_0_05_agn_nms_False	0.326	NA	983	2456	2054	yes	average	yes	body	989;994	partial_detection	partial_detection	NA	NA
20230209225351114_left_rect_cc.png	FN	pelagic_shrimp	181	509	225	346	NA	white	iou_0_4_conf_0_05_agn_nms_False	0.326	NA	984	2456	2054	yes	average	no	body	991	misclassified_detection	NA	NA	Krill
20230209225351114_left_rect_cc.png	FP	gelatinous	1386	1910	1469	1791	0.4	white	iou_0_4_conf_0_05_agn_nms_False	0.326	above_threshold	988	2456	2054	yes	average	yes	partially_pigmented	982	mismatch	NA	NA	NA
20230209225351114_left_rect_cc.png	FP	krill	181	508	220	369	0.25	white	iou_0_4_conf_0_05_agn_nms_False	0.326	below_threshold	991	2456	2054	yes	average	no	body	984	misclassified_detection	NA	NA	pelagic_shrimp
20230209225527911_left_rect_cc.png	FP	pelagic_shrimp	1248	1311	1299	1279	0.08	white	iou_0_4_conf_0_05_agn_nms_False	0.326	below_threshold	998	2456	2054	yes	bad	no	eyes	NA	duplicate_detection_different_class	NA	NA	Krill
20230209230031689_left_rect_cc.png	FP	gelatinous	163	1088	277	960	0.83	white	iou_0_4_conf_0_05_agn_nms_False	0.326	above_threshold	1009	2456	2054	yes	good	no	tail	1008	misclassified_detection	NA	NA	Lanternfish
20230209230306784_left_rect_cc.png	FP	gelatinous	407	1935	625	1868	0.21	white	iou_0_4_conf_0_05_agn_nms_False	0.326	below_threshold	1017	2456	2054	yes	good	no	body	NA	duplicate_detection_different_class	NA	NA	Lanternfish
20230209230306784_left_rect_cc.png	FP	gelatinous	465	1068	1027	514	0.13	white	iou_0_4_conf_0_05_agn_nms_False	0.326	below_threshold	1018	2456	2054	yes	good	no	pigmented	NA	duplicate_detection_same_class	partial_detection	NA	NA
20230209230306784_left_rect_cc.png	FP	krill	2261	695	2297	652	0.05	white	iou_0_4_conf_0_05_agn_nms_False	0.326	below_threshold	1019	2456	2054	yes	bad	no	eyes	NA	missed	NA	NA	NA
20230210105025237_left_rect_cc.png	FN	pelagic_shrimp	650	1666	1061	1409	NA	white	iou_0_4_conf_0_05_agn_nms_False	0.326	NA	1025	2456	2054	yes	good	no	body_appendages	1026;1027	mismatch	mismatch	NA	NA
20230210105025237_left_rect_cc.png	FP	pelagic_shrimp	360	1719	1153	1401	0.09	white	iou_0_4_conf_0_05_agn_nms_False	0.326	below_threshold	1027	2456	2054	yes	good	no	body_appendages	1025	mismatch	NA	NA	NA
20230210105047047_left_rect_cc.png	FN	pelagic_shrimp	1278	347	1590	175	NA	white	iou_0_4_conf_0_05_agn_nms_False	0.326	NA	1031	2456	2054	yes	average	yes	body_appendages	1033	partial_detection	NA	NA	NA
20230210105047047_left_rect_cc.png	FP	pelagic_shrimp	1276	353	1399	207	0.52	white	iou_0_4_conf_0_05_agn_nms_False	0.326	above_threshold	1033	2456	2054	yes	average	yes	body_appendages	1031	partial_detection	NA	NA	NA
20230210105106042_left_rect_cc.png	FN	pelagic_shrimp	553	295	797	102	NA	white	iou_0_4_conf_0_05_agn_nms_False	0.326	NA	1037	2456	2054	yes	good	no	tail	1038	misclassified_detection	NA	NA	Krill
20230210105201431_left_rect_cc.png	FN	pelagic_shrimp	2010	444	2213	273	NA	white	iou_0_4_conf_0_05_agn_nms_False	0.326	NA	1043	2456	2054	yes	average	no	body_appendages	1044:1047	partial_detection	partial_detection	NA	NA
20230210105201431_left_rect_cc.png	FP	pelagic_shrimp	1704	549	2208	268	0.35	white	iou_0_4_conf_0_05_agn_nms_False	0.326	above_threshold	1044	2456	2054	yes	good	no	body_appendages	1043; 1044:1047	duplicate_detection_same_class	detection_around_multiple_objects	NA	NA
20230210105201431_left_rect_cc.png	FP	pelagic_shrimp	2094	334	2197	299	0.15	white	iou_0_4_conf_0_05_agn_nms_False	0.326	below_threshold	1045	2456	2054	yes	average	no	body_appendages	1043; 1044:1047	duplicate_detection_same_class	partial_detection	NA	NA
20230210105201431_left_rect_cc.png	FP	pelagic_shrimp	2025	345	2217	233	0.06	white	iou_0_4_conf_0_05_agn_nms_False	0.326	below_threshold	1046	2456	2054	yes	average	no	body_appendages	1043; 1044:1047	duplicate_detection_same_class	partial_detection	NA	NA
20230210105343758_left_rect_cc.png	FN	pelagic_shrimp	1108	462	1535	243	NA	white	iou_0_4_conf_0_05_agn_nms_False	0.326	NA	1051	2456	2054	yes	average	no	body_appendages	1052;1053	mismatch	mismatch	NA	NA
20230210105343758_left_rect_cc.png	FP	pelagic_shrimp	1267	444	1665	249	0.38	white	iou_0_4_conf_0_05_agn_nms_False	0.326	above_threshold	1052	2456	2054	yes	average	no	body_appendages	1051;1053	duplicate_detection_same_class	mismatch	NA	NA
20230210105343758_left_rect_cc.png	FP	pelagic_shrimp	960	443	1410	190	0.13	white	iou_0_4_conf_0_05_agn_nms_False	0.326	below_threshold	1053	2456	2054	yes	average	no	body_appendages	1051;1052	duplicate_detection_same_class	mismatch	NA	NA
20230210105348884_left_rect_cc.png	FN	pelagic_shrimp	1745	1213	2312	624	NA	white	iou_0_4_conf_0_05_agn_nms_False	0.326	NA	1054	2456	2054	yes	average	no	appendages	1055	misclassified_detection	NA	NA	Gelatinous zooplankton
20230210105348884_left_rect_cc.png	FP	gelatinous	1716	969	2305	497	0.06	white	iou_0_4_conf_0_05_agn_nms_False	0.326	below_threshold	1055	2456	2054	yes	average	no	appendages	1054	misclassified_detection	NA	NA	pelagic shrimp
20230210111610073_left_rect_cc.png	FN	krill	2121	201	2139	179	NA	white	iou_0_4_conf_0_05_agn_nms_False	0.326	NA	1064	2456	2054	yes	bad	no	tail	NA	missed	NA	NA	NA
20230210111831097_left_rect_cc.png	FN	krill	1229	119	1296	98	NA	white	iou_0_4_conf_0_05_agn_nms_False	0.326	NA	1070	2456	2054	yes	bad	no	head	1071	mismatch	NA	NA	NA
20230210113706644_left_rect_cc.png	FN	pelagic_shrimp	1775	371	1892	182	NA	white	iou_0_4_conf_0_05_agn_nms_False	0.326	NA	1116	2456	2054	yes	good	yes	body_appendages	1117;1118	partial_detection	partial_detection	NA	NA
20230518170138144_left.jpg	FP	krill	655	63	675	49	0.12	white	iou_0_4_conf_0_05_agn_nms_False	0.326	below_threshold	1140	1228	1027	yes	average	no	tail	1139	misclassified_detection	NA	NA	Lanternfish
20230518170240660_left.jpg	FP	krill	891	111	905	97	0.16	white	iou_0_4_conf_0_05_agn_nms_False	0.326	below_threshold	1145	1228	1027	yes	bad	no	eyes	NA	missed	NA	NA	NA
20230518170950964_left.jpg	FN	gelatinous	1128	424	1152	325	NA	white	iou_0_4_conf_0_05_agn_nms_False	0.326	NA	1159	1228	1027	yes	good	no	pigmented	1160	misclassified_detection	NA	NA	Fish
20230518170951768_left.jpg	FN	gelatinous	69	475	147	139	NA	white	iou_0_4_conf_0_05_agn_nms_False	0.326	NA	1161	1228	1027	yes	good	no	partially_pigmented	1162	misclassified_detection	NA	NA	Fish
20230518170951768_left.jpg	FP	krill	762	69	780	57	0.06	white	iou_0_4_conf_0_05_agn_nms_False	0.326	below_threshold	1163	1228	1027	yes	bad	no	unknown	NA	unidentifiable	NA	NA	NA
20230518172346337_left.jpg	FN	krill	604	85	659	51	NA	white	iou_0_4_conf_0_05_agn_nms_False	0.326	NA	1166	1228	1027	yes	bad	no	tail	NA	missed	NA	NA	NA
20230520172135299.jpg	FP	krill	506	120	518	105	0.1	white	iou_0_4_conf_0_05_agn_nms_False	0.326	below_threshold	1189	1228	1027	yes	bad	no	unknown	NA	unidentifiable	NA	NA	NA
20230520175934199.jpg	FN	krill	505	137	559	82	NA	white	iou_0_4_conf_0_05_agn_nms_False	0.326	NA	1197	1228	1027	yes	good	yes	body	NA	missed	NA	NA	NA
20230520181823500.jpg	FN	krill	1060	473	1070	451	NA	white	iou_0_4_conf_0_05_agn_nms_False	0.326	NA	1203	1228	1027	yes	bad	no	eyes	1204	mismatch	NA	NA	NA
20230520181823500.jpg	FP	krill	1057	476	1077	440	0.4	white	iou_0_4_conf_0_05_agn_nms_False	0.326	above_threshold	1204	1228	1027	yes	bad	no	eyes	1203	mismatch	NA	NA	NA
20230520181901318.jpg	FN	krill	1012	774	1033	742	NA	white	iou_0_4_conf_0_05_agn_nms_False	0.326	NA	1209	1228	1027	yes	bad	yes	head	1210;1212	mismatch	mismatch	NA	NA
20230520181901318.jpg	FP	krill	1003	767	1094	724	0.16	white	iou_0_4_conf_0_05_agn_nms_False	0.326	below_threshold	1211	1228	1027	yes	bad	yes	head	NA	misclassified_detection	NA	NA	Lanternfish
20230520181901318.jpg	FP	krill	742	735	757	720	0.07	white	iou_0_4_conf_0_05_agn_nms_False	0.326	below_threshold	1215	1228	1027	yes	bad	no	unknown	NA	unidentifiable	NA	NA	NA
20230520181901519.jpg	FN	krill	860	469	878	439	NA	white	iou_0_4_conf_0_05_agn_nms_False	0.326	NA	1218	1228	1027	yes	bad	no	eyes	1221	mismatch	NA	NA	NA
20230521063735851_left.jpg	FN	krill	860	859	907	830	NA	white	iou_0_4_conf_0_05_agn_nms_False	0.326	NA	1229	1228	1027	yes	average	no	head	1243	mismatch	NA	NA	NA
20230521063735851_left.jpg	FN	krill	666	185	701	171	NA	white	iou_0_4_conf_0_05_agn_nms_False	0.326	NA	1232	1228	1027	yes	bad	no	head	1249	mismatch	NA	NA	NA
20230521063735851_left.jpg	FN	krill	598	167	642	158	NA	white	iou_0_4_conf_0_05_agn_nms_False	0.326	NA	1233	1228	1027	yes	bad	yes	head	1246	mismatch	NA	NA	NA
20230521063735851_left.jpg	FN	krill	737	214	761	204	NA	white	iou_0_4_conf_0_05_agn_nms_False	0.326	NA	1238	1228	1027	yes	bad	no	head	1252	mismatch	NA	NA	NA
20230521063735851_left.jpg	FN	krill	645	540	704	515	NA	white	iou_0_4_conf_0_05_agn_nms_False	0.326	NA	1239	1228	1027	yes	bad	yes	head	1247;1269	mismatch	mismatch	NA	NA
20230521063735851_left.jpg	FP	krill	100	348	127	334	0.42	white	iou_0_4_conf_0_05_agn_nms_False	0.326	above_threshold	1248	1228	1027	yes	bad	no	head	1234	mismatch	NA	NA	NA
20230521063735851_left.jpg	FP	krill	504	142	521	125	0.23	white	iou_0_4_conf_0_05_agn_nms_False	0.326	below_threshold	1256	1228	1027	yes	bad	yes	unknown	NA	unidentifiable	NA	NA	NA
20230521063735851_left.jpg	FP	krill	817	975	833	962	0.13	white	iou_0_4_conf_0_05_agn_nms_False	0.326	below_threshold	1264	1228	1027	yes	bad	no	head	NA	missed	NA	NA	NA
20230529042429806.jpg	FP	krill	76	395	90	367	0.06	white	iou_0_4_conf_0_05_agn_nms_False	0.326	below_threshold	1294	1228	1027	yes	good	no	unknown	NA	unidentifiable	NA	NA	NA
20231124135933466.jpg	FP	krill	750	962	833	872	0.09	white	iou_0_4_conf_0_05_agn_nms_False	0.326	below_threshold	1322	1228	1027	yes	bad	no	unknown	NA	unidentifiable	NA	NA	NA
20231124135950257.jpg	FP	krill	883	241	920	221	0.06	white	iou_0_4_conf_0_05_agn_nms_False	0.326	below_threshold	1328	1228	1027	yes	bad	no	unknown	NA	unidentifiable	NA	NA	NA
20240302165557483.jpg	FN	krill	358	145	375	128	NA	white	iou_0_4_conf_0_05_agn_nms_False	0.326	NA	1334	1228	1027	yes	average	no	eyes	1335	mismatch	NA	NA	NA
20240302173839684.jpg	FN	krill	278	251	305	230	NA	white	iou_0_4_conf_0_05_agn_nms_False	0.326	NA	1341	1228	1027	yes	average	no	eyes	NA	missed	NA	NA	NA
20240302183810692.jpg	FN	krill	863	596	953	405	NA	white	iou_0_4_conf_0_05_agn_nms_False	0.326	NA	1349	1228	1027	yes	average	no	eyes	1352	mismatch	NA	NA	NA
20240302183811295.jpg	FN	krill	208	232	355	159	NA	white	iou_0_4_conf_0_05_agn_nms_False	0.326	NA	1353	1228	1027	yes	bad	no	eyes	1354	mismatch	NA	NA	NA
20240302183812802.jpg	FP	krill	334	511	353	498	0.09	white	iou_0_4_conf_0_05_agn_nms_False	0.326	below_threshold	1360	1228	1027	yes	average	no	eyes	NA	missed	NA	NA	NA
20200524081920204.jpg	FP	pelagic_shrimp	755	1895	932	1827	0.15	red_2020	iou_0_4_conf_0_05_agn_nms_False	0.27	below_threshold	1361	2456	2054	yes	average	no	transparent	NA	duplicate_detection_different_class	NA	NA	Gelatinous zooplankton
20200524081921609.jpg	FN	krill	725	932	910	760	NA	red_2020	iou_0_4_conf_0_05_agn_nms_False	0.27	NA	1362	2456	2054	yes	good	no	head	1375;1372	misclassified_detection	NA	mismatch	pelagic shrimp
20200524081921609.jpg	FN	pelagic_shrimp	1658	657	1876	610	NA	red_2020	iou_0_4_conf_0_05_agn_nms_False	0.27	NA	1363	2456	2054	yes	average	yes	eyes	1381	detection_around_multiple_objects	NA	NA	NA
20200524081921609.jpg	FN	pelagic_shrimp	1987	993	2078	793	NA	red_2020	iou_0_4_conf_0_05_agn_nms_False	0.27	NA	1364	2456	2054	yes	bad	no	tail	NA	missed	NA	NA	NA
20200524081921609.jpg	FN	gelatinous	1828	631	1977	521	NA	red_2020	iou_0_4_conf_0_05_agn_nms_False	0.27	NA	1365	2456	2054	yes	average	yes	partially_pigmented	1377	mismatch	NA	NA	NA
20200524081921609.jpg	FP	krill	909	550	1035	451	0.48	red_2020	iou_0_4_conf_0_05_agn_nms_False	0.27	above_threshold	1366	2456	2054	yes	good	no	body	NA	duplicate_detection_different_class	NA	NA	pelagic shrimp
20200524081921609.jpg	FP	pelagic_shrimp	1682	770	1827	684	0.24	red_2020	iou_0_4_conf_0_05_agn_nms_False	0.27	below_threshold	1373	2456	2054	yes	average	no	head	NA	missed	NA	NA	NA
20200524081921609.jpg	FP	pelagic_shrimp	1855	489	2058	429	0.22	red_2020	iou_0_4_conf_0_05_agn_nms_False	0.27	below_threshold	1374	2456	2054	yes	bad	no	head	NA	misclassified_detection	NA	missed	Krill
20200524081921609.jpg	FP	krill	773	911	884	790	0.21	red_2020	iou_0_4_conf_0_05_agn_nms_False	0.27	below_threshold	1375	2456	2054	yes	average	no	head	1362	mismatch	NA	NA	NA
20200524081921609.jpg	FP	pelagic_shrimp	1451	941	1547	767	0.19	red_2020	iou_0_4_conf_0_05_agn_nms_False	0.27	below_threshold	1376	2456	2054	yes	bad	yes	unknown	NA	unidentifiable	NA	NA	NA
20200524081921609.jpg	FP	gelatinous	1746	648	1967	514	0.19	red_2020	iou_0_4_conf_0_05_agn_nms_False	0.27	below_threshold	1377	2456	2054	yes	average	yes	partially_pigmented	1365	mismatch	NA	NA	NA
20200524081921609.jpg	FP	pelagic_shrimp	1374	188	1428	124	0.15	red_2020	iou_0_4_conf_0_05_agn_nms_False	0.27	below_threshold	1379	2456	2054	yes	average	no	eyes	NA	duplicate_detection_same_class	partial_detection	NA	NA
20200524081921609.jpg	FP	pelagic_shrimp	1652	858	1895	717	0.13	red_2020	iou_0_4_conf_0_05_agn_nms_False	0.27	below_threshold	1380	2456	2054	yes	bad	yes	unknown	NA	unidentifiable	NA	NA	NA
20200524081921609.jpg	FP	pelagic_shrimp	277	356	612	169	0.08	red_2020	iou_0_4_conf_0_05_agn_nms_False	0.27	below_threshold	1382	2456	2054	yes	good	no	head	NA	duplicate_detection_same_class	mismatch	NA	NA
20200524081921609.jpg	FP	gelatinous	1451	933	1546	765	0.05	red_2020	iou_0_4_conf_0_05_agn_nms_False	0.27	below_threshold	1385	2456	2054	yes	bad	no	unknown	NA	unidentifiable	NA	NA	NA
20200524083424164.jpg	FN	pelagic_shrimp	1186	1591	1379	1487	NA	red_2020	iou_0_4_conf_0_05_agn_nms_False	0.27	NA	1386	2456	2054	yes	average	no	head	1392;1393	mismatch	mismatch	NA	NA
20200524083424164.jpg	FN	gelatinous	2263	1360	2456	1259	NA	red_2020	iou_0_4_conf_0_05_agn_nms_False	0.27	NA	1387	2456	2054	yes	bad	no	partially_pigmented	1390	misclassified_detection	NA	NA	pelagic shrimp
20200524083424164.jpg	FP	pelagic_shrimp	2254	1357	2454	1256	0.41	red_2020	iou_0_4_conf_0_05_agn_nms_False	0.27	above_threshold	1390	2456	2054	yes	bad	no	partially_pigmented	1387	misclassified_detection	NA	NA	Gelatinous zooplankton
20200524083424164.jpg	FP	pelagic_shrimp	1912	1803	2227	1636	0.37	red_2020	iou_0_4_conf_0_05_agn_nms_False	0.27	above_threshold	1391	2456	2054	yes	average	no	head	NA	duplicate_detection_different_class	NA	NA	Krill
20200524083424164.jpg	FP	krill	2325	1460	2455	1362	0.18	red_2020	iou_0_4_conf_0_05_agn_nms_False	0.27	below_threshold	1395	2456	2054	yes	bad	no	head	NA	duplicate_detection_different_class	NA	NA	pelagic shrimp
20200524083424565.jpg	FN	pelagic_shrimp	1238	1393	1510	1240	NA	red_2020	iou_0_4_conf_0_05_agn_nms_False	0.27	NA	1396	2456	2054	yes	average	no	head	1406	mismatch	NA	NA	NA
20200524083424565.jpg	FN	gelatinous	1221	1614	1348	1510	NA	red_2020	iou_0_4_conf_0_05_agn_nms_False	0.27	NA	1397	2456	2054	yes	bad	no	partially_pigmented	1410	mismatch	NA	NA	NA
20200524083424565.jpg	FN	pelagic_shrimp	2186	1307	2379	1092	NA	red_2020	iou_0_4_conf_0_05_agn_nms_False	0.27	NA	1398	2456	2054	yes	bad	yes	tail	1430	detection_around_multiple_objects	NA	NA	NA
20200524083424565.jpg	FN	pelagic_shrimp	138	1832	324	1692	NA	red_2020	iou_0_4_conf_0_05_agn_nms_False	0.27	NA	1399	2456	2054	yes	average	yes	head	NA	misclassified_annotation	NA	NA	Krill
20200524083424565.jpg	FN	pelagic_shrimp	378	1570	653	1482	NA	red_2020	iou_0_4_conf_0_05_agn_nms_False	0.27	NA	1400	2456	2054	yes	average	yes	head	1408	detection_around_multiple_objects	NA	NA	NA
20200524083424565.jpg	FN	gelatinous	1739	1698	1807	1601	NA	red_2020	iou_0_4_conf_0_05_agn_nms_False	0.27	NA	1401	2456	2054	yes	bad	yes	transparent	1417;1418	detection_around_multiple_objects	partial_detection	NA	NA
20200524083424565.jpg	FN	pelagic_shrimp	1041	1402	1181	1327	NA	red_2020	iou_0_4_conf_0_05_agn_nms_False	0.27	NA	1402	2456	2054	yes	bad	no	eyes	1431	partial_detection	NA	NA	NA
20200524083424565.jpg	FN	pelagic_shrimp	1264	1440	1476	1399	NA	red_2020	iou_0_4_conf_0_05_agn_nms_False	0.27	NA	1403	2456	2054	yes	bad	no	eyes	NA	missed	NA	NA	NA
20200524083424565.jpg	FN	pelagic_shrimp	1439	865	1562	736	NA	red_2020	iou_0_4_conf_0_05_agn_nms_False	0.27	NA	1404	2456	2054	yes	bad	yes	eyes	1409	detection_around_multiple_objects	NA	NA	NA
20200524083424565.jpg	FN	pelagic_shrimp	1478	895	1586	744	NA	red_2020	iou_0_4_conf_0_05_agn_nms_False	0.27	NA	1405	2456	2054	yes	bad	yes	eyes	1409	detection_around_multiple_objects	NA	NA	NA
20200524083424565.jpg	FP	pelagic_shrimp	1305	1402	1495	1289	0.65	red_2020	iou_0_4_conf_0_05_agn_nms_False	0.27	above_threshold	1406	2456	2054	yes	good	no	head	1396	mismatch	NA	NA	NA
20200524083424565.jpg	FP	pelagic_shrimp	130	1617	644	1459	0.52	red_2020	iou_0_4_conf_0_05_agn_nms_False	0.27	above_threshold	1408	2456	2054	yes	average	yes	head	1400	detection_around_multiple_objects	NA	NA	NA
20200524083424565.jpg	FP	pelagic_shrimp	1132	1612	1360	1437	0.4	red_2020	iou_0_4_conf_0_05_agn_nms_False	0.27	above_threshold	1410	2456	2054	yes	bad	no	partially_pigmented	1397	misclassified_detection	NA	mismatch	Gelatinous zooplankton
20200524083424565.jpg	FP	pelagic_shrimp	674	1578	1073	1397	0.36	red_2020	iou_0_4_conf_0_05_agn_nms_False	0.27	above_threshold	1414	2456	2054	yes	average	yes	eyes	NA	missed	NA	NA	NA
20200524083424565.jpg	FP	pelagic_shrimp	131	1587	421	1475	0.32	red_2020	iou_0_4_conf_0_05_agn_nms_False	0.27	above_threshold	1416	2456	2054	yes	bad	yes	unknown	NA	unidentifiable	NA	NA	NA
20200524083424565.jpg	FP	gelatinous	1630	1722	1822	1549	0.31	red_2020	iou_0_4_conf_0_05_agn_nms_False	0.27	above_threshold	1417	2456	2054	yes	average	yes	partially_pigmented	1401	detection_around_multiple_objects	NA	NA	NA
20200524083424565.jpg	FP	pelagic_shrimp	1752	1612	1878	1539	0.22	red_2020	iou_0_4_conf_0_05_agn_nms_False	0.27	below_threshold	1418	2456	2054	yes	bad	yes	unknown	NA	unidentifiable	NA	NA	NA
20200524083424565.jpg	FP	pelagic_shrimp	807	1411	1139	1276	0.18	red_2020	iou_0_4_conf_0_05_agn_nms_False	0.27	below_threshold	1420	2456	2054	yes	bad	yes	head	NA	missed	NA	NA	NA
20200524083424565.jpg	FP	krill	0	1670	76	1507	0.08	red_2020	iou_0_4_conf_0_05_agn_nms_False	0.27	below_threshold	1427	2456	2054	yes	bad	no	head	NA	misclassified_detection	NA	missed	pelagic shrimp
20200524083424565.jpg	FP	pelagic_shrimp	1978	1322	2456	1090	0.07	red_2020	iou_0_4_conf_0_05_agn_nms_False	0.27	below_threshold	1430	2456	2054	yes	bad	yes	eyes	NA	detection_around_multiple_objects	NA	NA	NA
20200524091958102.jpg	FP	gelatinous	237	925	377	869	0.08	red_2020	iou_0_4_conf_0_05_agn_nms_False	0.27	below_threshold	1433	2456	2054	yes	bad	no	transparent	NA	missed	NA	NA	NA
20200524092002513.jpg	FP	gelatinous	1600	837	1743	728	0.28	red_2020	iou_0_4_conf_0_05_agn_nms_False	0.27	above_threshold	1434	2456	2054	yes	bad	no	unknown	NA	unidentifiable	NA	NA	NA
20200524092002513.jpg	FP	gelatinous	624	1910	698	1845	0.2	red_2020	iou_0_4_conf_0_05_agn_nms_False	0.27	below_threshold	1435	2456	2054	yes	bad	no	transparent	NA	unidentifiable	NA	NA	NA
20200524092049035.jpg	FP	gelatinous	117	824	257	767	0.05	red_2020	iou_0_4_conf_0_05_agn_nms_False	0.27	below_threshold	1437	2456	2054	yes	bad	no	transparent	NA	unidentifiable	NA	NA	NA
20200524113359833.jpg	FP	gelatinous	0	1542	1802	426	0.58	red_2020	iou_0_4_conf_0_05_agn_nms_False	0.27	above_threshold	1442	2456	2054	yes	good	yes	pigmented	NA	duplicate_detection_same_class	partial_detection	NA	NA
20200524113359833.jpg	FP	krill	1238	1398	1319	1361	0.05	red_2020	iou_0_4_conf_0_05_agn_nms_False	0.27	below_threshold	1443	2456	2054	yes	average	yes	eyes	NA	missed	NA	NA	NA
20200524121313779.jpg	FP	pelagic_shrimp	1668	214	2019	108	0.57	red_2020	iou_0_4_conf_0_05_agn_nms_False	0.27	above_threshold	1445	2456	2054	yes	bad	no	body	NA	unidentifiable	NA	NA	NA
20200524121610840.jpg	FP	krill	883	198	925	54	0.05	red_2020	iou_0_4_conf_0_05_agn_nms_False	0.27	below_threshold	1448	2456	2054	yes	bad	no	eyes	NA	duplicate_detection_different_class	NA	NA	pelagic shrimp
20200524121612646.jpg	FP	pelagic_shrimp	1746	324	2101	178	0.17	red_2020	iou_0_4_conf_0_05_agn_nms_False	0.27	below_threshold	1449	2456	2054	yes	bad	no	eyes	1450	duplicate_detection_same_class	mismatch	NA	NA
20200524121612846.jpg	FP	krill	1166	170	1271	99	0.15	red_2020	iou_0_4_conf_0_05_agn_nms_False	0.27	below_threshold	1452	2456	2054	yes	average	no	eyes	NA	duplicate_detection_different_class	NA	NA	Krill
20200524121612846.jpg	FP	pelagic_shrimp	2128	185	2283	76	0.08	red_2020	iou_0_4_conf_0_05_agn_nms_False	0.27	below_threshold	1453	2456	2054	yes	bad	no	eyes	NA	duplicate_detection_same_class	partial_detection	NA	NA
20200524121638714.jpg	FN	pelagic_shrimp	1212	1801	1284	1742	NA	red_2020	iou_0_4_conf_0_05_agn_nms_False	0.27	NA	1454	2456	2054	yes	bad	no	eyes	NA	missed	NA	NA	NA
20200524121638714.jpg	FP	gelatinous	1707	160	1811	44	0.35	red_2020	iou_0_4_conf_0_05_agn_nms_False	0.27	above_threshold	1455	2456	2054	yes	bad	no	tail	NA	duplicate_detection_different_class	NA	NA	pelagic shrimp
20200524121638714.jpg	FP	pelagic_shrimp	1400	187	1503	52	0.09	red_2020	iou_0_4_conf_0_05_agn_nms_False	0.27	below_threshold	1456	2456	2054	yes	bad	yes	eyes	NA	missed	NA	NA	NA
20200524121638714.jpg	FP	gelatinous	1400	183	1502	53	0.07	red_2020	iou_0_4_conf_0_05_agn_nms_False	0.27	below_threshold	1457	2456	2054	yes	bad	yes	partially_pigmented	NA	unidentifiable	NA	NA	NA
20200524121640719.jpg	FN	gelatinous	1564	1259	1944	455	NA	red_2020	iou_0_4_conf_0_05_agn_nms_False	0.27	NA	1460	2456	2054	yes	good	yes	partially_pigmented	1462	detection_around_multiple_objects	NA	NA	NA
20200524121640719.jpg	FN	pelagic_shrimp	605	170	696	49	NA	red_2020	iou_0_4_conf_0_05_agn_nms_False	0.27	NA	1461	2456	2054	yes	bad	no	head	1461	misclassified_detection	NA	NA	Gelatinous zooplankton
20200524121640719.jpg	FP	gelatinous	1542	1259	2333	441	0.66	red_2020	iou_0_4_conf_0_05_agn_nms_False	0.27	above_threshold	1462	2456	2054	yes	good	yes	partially_pigmented	1459;1460	detection_around_multiple_objects	NA	NA	NA
20200524121640719.jpg	FP	gelatinous	1549	1256	1884	853	0.05	red_2020	iou_0_4_conf_0_05_agn_nms_False	0.27	below_threshold	1465	2456	2054	yes	good	yes	partially_pigmented	1460	partial_detection	NA	NA	NA
20200524121641120.jpg	FN	pelagic_shrimp	1365	121	1489	70	NA	red_2020	iou_0_4_conf_0_05_agn_nms_False	0.27	NA	1467	2456	2054	yes	average	no	eyes	1470	mismatch	NA	NA	NA
20200524121641120.jpg	FP	pelagic_shrimp	1365	156	1547	77	0.07	red_2020	iou_0_4_conf_0_05_agn_nms_False	0.27	below_threshold	1470	2456	2054	yes	average	no	eyes	1467	mismatch	NA	NA	NA
20200524121641120.jpg	FP	gelatinous	322	522	451	433	0.06	red_2020	iou_0_4_conf_0_05_agn_nms_False	0.27	below_threshold	1471	2456	2054	yes	good	no	pigmented	NA	duplicate_detection_same_class	partial_detection	NA	NA
20200524121641521.jpg	FN	gelatinous	1572	1025	1687	904	NA	red_2020	iou_0_4_conf_0_05_agn_nms_False	0.27	NA	1472	2456	2054	yes	bad	yes	transparent	1482	misclassified_detection	NA	NA	pelagic shrimp
20200524121641521.jpg	FP	krill	2246	73	2444	0	0.2	red_2020	iou_0_4_conf_0_05_agn_nms_False	0.27	below_threshold	1476	2456	2054	yes	average	yes	tail	NA	missed	NA	NA	NA
20200524121641521.jpg	FP	pelagic_shrimp	389	1166	594	1099	0.14	red_2020	iou_0_4_conf_0_05_agn_nms_False	0.27	below_threshold	1478	2456	2054	yes	bad	no	eyes	1480	duplicate_detection_same_class	detection_around_multiple_objects	NA	NA
20200524121641521.jpg	FP	pelagic_shrimp	2026	107	2453	0	0.14	red_2020	iou_0_4_conf_0_05_agn_nms_False	0.27	below_threshold	1479	2456	2054	yes	good	yes	body	1477	misclassified_detection	NA	NA	Lanternfish
20200524121641521.jpg	FP	pelagic_shrimp	1540	1066	1792	900	0.06	red_2020	iou_0_4_conf_0_05_agn_nms_False	0.27	below_threshold	1482	2456	2054	yes	average	yes	head	1472	detection_around_multiple_objects	NA	NA	Gelatinous zooplankton
20200524121641721.jpg	FN	gelatinous	851	1137	988	1016	NA	red_2020	iou_0_4_conf_0_05_agn_nms_False	0.27	NA	1484	2456	2054	yes	bad	yes	transparent	1490;1491	misclassified_detection	NA	NA	pelagic shrimp
20200524121641721.jpg	FP	krill	1778	133	1894	45	0.32	red_2020	iou_0_4_conf_0_05_agn_nms_False	0.27	above_threshold	1487	2456	2054	yes	average	no	unknown	NA	unidentifiable	NA	NA	NA
20200524121658565.jpg	FN	krill	1239	165	1362	110	NA	red_2020	iou_0_4_conf_0_05_agn_nms_False	0.27	NA	1494	2456	2054	yes	average	yes	eyes	1495	mismatch	NA	NA	pelagic shrimp
20200524121658565.jpg	FP	pelagic_shrimp	1190	182	1392	69	0.3	red_2020	iou_0_4_conf_0_05_agn_nms_False	0.27	above_threshold	1495	2456	2054	yes	average	yes	eyes	1494	mismatch	NA	NA	Krill
20200524121658966.jpg	FP	krill	2338	852	2456	779	0.08	red_2020	iou_0_4_conf_0_05_agn_nms_False	0.27	below_threshold	1496	2456	2054	yes	average	no	head	NA	misclassified_detection	NA	partial_detection	pelagic shrimp
20200524121658966.jpg	FP	pelagic_shrimp	840	168	1248	62	0.06	red_2020	iou_0_4_conf_0_05_agn_nms_False	0.27	below_threshold	1497	2456	2054	yes	average	no	unknown	NA	detection_around_multiple_objects	NA	NA	NA
20200524121659367.jpg	FN	pelagic_shrimp	1406	1058	1721	613	NA	red_2020	iou_0_4_conf_0_05_agn_nms_False	0.27	NA	1499	2456	2054	yes	good	no	head	1500	mismatch	NA	NA	NA
20200524121659367.jpg	FP	krill	1637	716	1744	586	0.42	red_2020	iou_0_4_conf_0_05_agn_nms_False	0.27	above_threshold	1501	2456	2054	yes	good	no	head	1499	misclassified_detection	NA	partial_detection	pelagic shrimp
20200524121659367.jpg	FP	pelagic_shrimp	1206	1595	1265	1533	0.05	red_2020	iou_0_4_conf_0_05_agn_nms_False	0.27	below_threshold	1502	2456	2054	yes	bad	no	unknown	NA	unidentifiable	NA	NA	NA
20200524121659568.jpg	FN	krill	315	838	441	780	NA	red_2020	iou_0_4_conf_0_05_agn_nms_False	0.27	NA	1503	2456	2054	yes	bad	no	head	1504	mismatch	NA	NA	NA
20200524121659568.jpg	FP	krill	325	868	496	771	0.65	red_2020	iou_0_4_conf_0_05_agn_nms_False	0.27	above_threshold	1504	2456	2054	yes	bad	no	head	1503	mismatch	NA	NA	NA
20200524121659568.jpg	FP	krill	1303	612	1406	474	0.18	red_2020	iou_0_4_conf_0_05_agn_nms_False	0.27	below_threshold	1506	2456	2054	yes	good	no	head	NA	misclassified_detection	NA	partial_detection	pelagic shrimp
20200524121704180.jpg	FP	pelagic_shrimp	342	227	598	48	0.6	red_2020	iou_0_4_conf_0_05_agn_nms_False	0.27	above_threshold	1509	2456	2054	yes	average	yes	body	NA	misclassified_detection	NA	NA	Silvery lightfish
20200524121704180.jpg	FP	pelagic_shrimp	1156	1439	1212	1384	0.08	red_2020	iou_0_4_conf_0_05_agn_nms_False	0.27	below_threshold	1510	2456	2054	yes	average	no	unknown	NA	unidentifiable	NA	NA	NA
20200524121704781.jpg	FN	pelagic_shrimp	1056	1062	1200	967	NA	red_2020	iou_0_4_conf_0_05_agn_nms_False	0.27	NA	1511	2456	2054	yes	good	no	eyes	1512	mismatch	NA	NA	NA
20200524125248779.jpg	FP	pelagic_shrimp	1152	1651	1315	1575	0.05	red_2020	iou_0_4_conf_0_05_agn_nms_False	0.27	below_threshold	1516	2456	2054	yes	bad	no	unknown	NA	unidentifiable	NA	NA	NA
20200524140548386.jpg	FN	gelatinous	1362	1838	1428	1731	NA	red_2020	iou_0_4_conf_0_05_agn_nms_False	0.27	NA	1519	2456	2054	yes	average	no	partially_pigmented	NA	missed	NA	NA	NA
20200524140627689.jpg	FN	gelatinous	1081	368	1177	302	NA	red_2020	iou_0_4_conf_0_05_agn_nms_False	0.27	NA	1520	2456	2054	yes	bad	no	transparent	NA	missed	NA	NA	NA
20200524142713140.jpg	FN	gelatinous	266	1872	358	1774	NA	red_2020	iou_0_4_conf_0_05_agn_nms_False	0.27	NA	1521	2456	2054	yes	average	no	partially_pigmented	1522	misclassified_detection	NA	NA	Lanternfish
20200524145802567.jpg	FP	pelagic_shrimp	1741	1846	2018	1706	0.12	red_2020	iou_0_4_conf_0_05_agn_nms_False	0.27	below_threshold	1524	2456	2054	yes	average	no	partially_pigmented	NA	duplicate_detection_different_class	NA	NA	Gelatinous zooplankton
20200524151150529.jpg	FN	krill	1240	1287	1463	1084	NA	red_2020	iou_0_4_conf_0_05_agn_nms_False	0.27	NA	1525	2456	2054	yes	good	no	head	1526	misclassified_detection	NA	NA	pelagic shrimp
20200524151152935.jpg	FN	pelagic_shrimp	664	972	735	599	NA	red_2020	iou_0_4_conf_0_05_agn_nms_False	0.27	NA	1527	2456	2054	yes	average	no	eyes	1530	detection_around_multiple_objects	NA	NA	NA
20200524151152935.jpg	FP	pelagic_shrimp	1556	951	1657	610	0.37	red_2020	iou_0_4_conf_0_05_agn_nms_False	0.27	above_threshold	1529	2456	2054	yes	good	no	head	NA	duplicate_detection_same_class	mismatch	NA	NA
20200524151152935.jpg	FP	krill	2215	348	2456	266	0.09	red_2020	iou_0_4_conf_0_05_agn_nms_False	0.27	below_threshold	1531	2456	2054	yes	good	no	head	NA	duplicate_detection_different_class	NA	NA	pelagic shrimp
20200524151152935.jpg	FP	krill	547	1459	612	1341	0.06	red_2020	iou_0_4_conf_0_05_agn_nms_False	0.27	below_threshold	1533	2456	2054	yes	average	no	unknown	NA	unidentifiable	NA	NA	NA
20200524151153336.jpg	FN	pelagic_shrimp	47	761	388	665	NA	red_2020	iou_0_4_conf_0_05_agn_nms_False	0.27	NA	1534	2456	2054	yes	good	no	head	3538	mismatch	NA	NA	NA
20200524151153336.jpg	FN	pelagic_shrimp	1	1632	159	1546	NA	red_2020	iou_0_4_conf_0_05_agn_nms_False	0.27	NA	1535	2456	2054	yes	average	no	head	1541;1543	mismatch	mismatch	NA	NA
20200524151153336.jpg	FN	pelagic_shrimp	176	424	415	101	NA	red_2020	iou_0_4_conf_0_05_agn_nms_False	0.27	NA	1536	2456	2054	yes	average	no	head	1539	mismatch	NA	NA	NA
20200524151153336.jpg	FN	pelagic_shrimp	1583	1778	1786	1412	NA	red_2020	iou_0_4_conf_0_05_agn_nms_False	0.27	NA	1537	2456	2054	yes	average	no	head	1540;1544	mismatch	mismatch	NA	NA
20200524151153336.jpg	FP	pelagic_shrimp	181	755	384	686	0.65	red_2020	iou_0_4_conf_0_05_agn_nms_False	0.27	above_threshold	1538	2456	2054	yes	good	no	head	1534	mismatch	NA	NA	NA
20200524151153336.jpg	FP	krill	1678	1629	1760	1396	0.09	red_2020	iou_0_4_conf_0_05_agn_nms_False	0.27	below_threshold	1544	2456	2054	yes	average	no	head	1537	misclassified_detection	NA	partial_detection	pelagic shrimp
20200524151153336.jpg	FP	gelatinous	2237	164	2372	47	0.06	red_2020	iou_0_4_conf_0_05_agn_nms_False	0.27	below_threshold	1547	2456	2054	yes	bad	no	unknown	NA	unidentifiable	NA	NA	NA
20200524151153336.jpg	FP	krill	2105	1688	2181	1607	0.05	red_2020	iou_0_4_conf_0_05_agn_nms_False	0.27	below_threshold	1548	2456	2054	yes	average	no	unknown	NA	unidentifiable	NA	NA	NA
20200524151153336.jpg	FP	pelagic_shrimp	1606	455	1774	337	0.05	red_2020	iou_0_4_conf_0_05_agn_nms_False	0.27	below_threshold	1549	2456	2054	yes	average	no	partially_pigmented	NA	duplicate_detection_different_class	NA	NA	Gelatinous zooplankton
20200524151153737.jpg	FN	gelatinous	2151	458	2240	413	NA	red_2020	iou_0_4_conf_0_05_agn_nms_False	0.27	NA	1550	2456	2054	yes	bad	no	transparent	NA	missed	NA	NA	NA
20200524151153737.jpg	FP	krill	1516	1350	1573	1279	0.29	red_2020	iou_0_4_conf_0_05_agn_nms_False	0.27	above_threshold	1552	2456	2054	yes	average	no	eyes	NA	missed	NA	NA	NA
20200524151153737.jpg	FP	gelatinous	2228	300	2301	242	0.06	red_2020	iou_0_4_conf_0_05_agn_nms_False	0.27	below_threshold	1553	2456	2054	yes	average	no	unknown	NA	unidentifiable	NA	NA	NA
20200524151154941.jpg	FN	pelagic_shrimp	1941	580	2147	179	NA	red_2020	iou_0_4_conf_0_05_agn_nms_False	0.27	NA	1554	2456	2054	yes	average	no	head	1560	mismatch	NA	NA	NA
20200524151154941.jpg	FN	gelatinous	1791	1030	1856	971	NA	red_2020	iou_0_4_conf_0_05_agn_nms_False	0.27	NA	1556	2456	2054	yes	average	no	partially_pigmented	NA	missed	NA	NA	NA
20200524151154941.jpg	FN	krill	1664	121	1862	70	NA	red_2020	iou_0_4_conf_0_05_agn_nms_False	0.27	NA	1557	2456	2054	yes	average	no	head	1563	misclassified_detection	NA	NA	pelagic shrimp
20200524151154941.jpg	FP	pelagic_shrimp	1970	453	2125	155	0.55	red_2020	iou_0_4_conf_0_05_agn_nms_False	0.27	above_threshold	1560	2456	2054	yes	average	no	head	1554	mismatch	NA	NA	NA
20200524151154941.jpg	FP	pelagic_shrimp	1536	340	1624	161	0.18	red_2020	iou_0_4_conf_0_05_agn_nms_False	0.27	below_threshold	1564	2456	2054	yes	bad	yes	unknown	NA	unidentifiable	NA	NA	NA
20200524151154941.jpg	FP	pelagic_shrimp	1262	163	1449	91	0.12	red_2020	iou_0_4_conf_0_05_agn_nms_False	0.27	below_threshold	1567	2456	2054	yes	average	no	head	1558;1570	duplicate_detection_same_class	missed	NA	NA
20200524151154941.jpg	FP	pelagic_shrimp	629	903	886	786	0.1	red_2020	iou_0_4_conf_0_05_agn_nms_False	0.27	below_threshold	1568	2456	2054	yes	good	no	head	NA	duplicate_detection_different_class	NA	NA	Krill
20200524151154941.jpg	FP	pelagic_shrimp	245	91	577	21	0.08	red_2020	iou_0_4_conf_0_05_agn_nms_False	0.27	below_threshold	1571	2456	2054	yes	bad	yes	unknown	NA	unidentifiable	NA	NA	NA
20200524151154941.jpg	FP	pelagic_shrimp	1206	997	1283	931	0.06	red_2020	iou_0_4_conf_0_05_agn_nms_False	0.27	below_threshold	1573	2456	2054	yes	average	no	eyes	NA	missed	NA	NA	NA
20200524151205768.jpg	FN	pelagic_shrimp	769	289	842	206	NA	red_2020	iou_0_4_conf_0_05_agn_nms_False	0.27	NA	1577	2456	2054	yes	average	no	eyes	1579	mismatch	NA	NA	NA
20200524151205768.jpg	FP	krill	1008	882	1155	802	0.61	red_2020	iou_0_4_conf_0_05_agn_nms_False	0.27	above_threshold	1578	2456	2054	yes	average	no	head	NA	misclassified_detection	NA	missed	pelagic shrimp
20200524151205768.jpg	FP	pelagic_shrimp	700	276	842	197	0.23	red_2020	iou_0_4_conf_0_05_agn_nms_False	0.27	below_threshold	1579	2456	2054	yes	average	no	eyes	1577	mismatch	NA	NA	NA
20200524151205768.jpg	FP	pelagic_shrimp	2205	496	2274	429	0.07	red_2020	iou_0_4_conf_0_05_agn_nms_False	0.27	below_threshold	1580	2456	2054	yes	average	no	unknown	NA	unidentifiable	NA	NA	NA
20200524151340818.jpg	FP	gelatinous	1541	1446	1773	1143	0.11	red_2020	iou_0_4_conf_0_05_agn_nms_False	0.27	below_threshold	1581	2456	2054	yes	good	no	eyes	NA	duplicate_detection_different_class	NA	NA	pelagic shrimp
20200524151345229.jpg	FN	pelagic_shrimp	827	1195	893	1125	NA	red_2020	iou_0_4_conf_0_05_agn_nms_False	0.27	NA	1582	2456	2054	yes	average	no	eyes	NA	missed	NA	NA	NA
20200524151345229.jpg	FP	krill	2260	803	2394	723	0.47	red_2020	iou_0_4_conf_0_05_agn_nms_False	0.27	above_threshold	1584	2456	2054	yes	average	no	head	NA	missed	NA	NA	NA
20200524151345229.jpg	FP	krill	2227	1985	2412	1919	0.23	red_2020	iou_0_4_conf_0_05_agn_nms_False	0.27	below_threshold	1588	2456	2054	yes	bad	no	unknown	NA	duplicate_detection_different_class	unidentifiable	NA	NA
20200524151345229.jpg	FP	krill	1618	914	1742	872	0.18	red_2020	iou_0_4_conf_0_05_agn_nms_False	0.27	below_threshold	1590	2456	2054	yes	average	no	head	1586	duplicate_detection_different_class	missed	NA	NA
20200524151345229.jpg	FP	pelagic_shrimp	699	1462	787	1270	0.12	red_2020	iou_0_4_conf_0_05_agn_nms_False	0.27	below_threshold	1591	2456	2054	yes	average	no	eyes	NA	duplicate_detection_same_class	mismatch	NA	NA
20200524151346432.jpg	FP	gelatinous	4	421	52	355	0.07	red_2020	iou_0_4_conf_0_05_agn_nms_False	0.27	below_threshold	1598	2456	2054	yes	bad	no	unknown	NA	unidentifiable	NA	NA	NA
20200524151352047.jpg	FP	krill	548	117	741	56	0.45	red_2020	iou_0_4_conf_0_05_agn_nms_False	0.27	above_threshold	1601	2456	2054	yes	average	no	unknown	NA	unidentifiable	NA	NA	NA
20200524151352047.jpg	FP	krill	1415	129	1517	87	0.15	red_2020	iou_0_4_conf_0_05_agn_nms_False	0.27	below_threshold	1602	2456	2054	yes	average	no	head	NA	missed	NA	NA	NA
20200524151352849.jpg	FN	pelagic_shrimp	1080	393	1172	310	NA	red_2020	iou_0_4_conf_0_05_agn_nms_False	0.27	NA	1604	2456	2054	yes	average	no	eyes	1609	mismatch	NA	NA	NA
20200524151352849.jpg	FP	gelatinous	1360	304	1452	240	0.57	red_2020	iou_0_4_conf_0_05_agn_nms_False	0.27	above_threshold	1605	2456	2054	yes	average	no	eyes	NA	misclassified_detection	NA	missed	Krill
20200524151352849.jpg	FP	krill	713	343	869	161	0.3	red_2020	iou_0_4_conf_0_05_agn_nms_False	0.27	above_threshold	1608	2456	2054	yes	average	no	head	1610	duplicate_detection_different_class	missed	NA	NA
20200524151409892.jpg	FN	gelatinous	293	328	644	0	NA	red_2020	iou_0_4_conf_0_05_agn_nms_False	0.27	NA	1613	2456	2054	yes	bad	no	partially_pigmented	NA	misclassified_detection	NA	NA	pealgic shrimp
20200524151412700.jpg	FP	pelagic_shrimp	1962	1964	2070	1839	0.26	red_2020	iou_0_4_conf_0_05_agn_nms_False	0.27	below_threshold	1617	2456	2054	yes	average	no	eyes	NA	missed	NA	NA	NA
20200524151413502.jpg	FN	gelatinous	1	1721	273	1214	NA	red_2020	iou_0_4_conf_0_05_agn_nms_False	0.27	NA	1619	2456	2054	yes	bad	no	transparent	1622	mismatch	NA	NA	NA
20200524151413502.jpg	FP	gelatinous	1827	1844	1960	1689	0.4	red_2020	iou_0_4_conf_0_05_agn_nms_False	0.27	above_threshold	1620	2456	2054	yes	bad	no	transparent	NA	unidentifiable	NA	NA	NA
20200524151413502.jpg	FP	pelagic_shrimp	221	270	390	190	0.13	red_2020	iou_0_4_conf_0_05_agn_nms_False	0.27	below_threshold	1621	2456	2054	yes	bad	no	unknown	1623	duplicate_detection_different_class	unidentifiable	NA	NA
20200524151413502.jpg	FP	gelatinous	0	218	45	154	0.05	red_2020	iou_0_4_conf_0_05_agn_nms_False	0.27	below_threshold	1624	2456	2054	yes	bad	no	transparent	NA	unidentifiable	NA	NA	NA
20200524151417913.jpg	FP	pelagic_shrimp	1445	694	1517	427	0.08	red_2020	iou_0_4_conf_0_05_agn_nms_False	0.27	below_threshold	1625	2456	2054	yes	good	no	head	NA	duplicate_detection_different_class	NA	NA	Krill
20200524151418715.jpg	FP	gelatinous	765	1969	869	1863	0.3	red_2020	iou_0_4_conf_0_05_agn_nms_False	0.27	above_threshold	1626	2456	2054	yes	bad	no	transparent	NA	unidentifiable	NA	NA	NA
20200524151421122.jpg	FN	krill	1508	203	1813	111	NA	red_2020	iou_0_4_conf_0_05_agn_nms_False	0.27	NA	1627	2456	2054	yes	good	no	body	1629	misclassified_detection	NA	NA	pelagic shrimp
20200524151421122.jpg	FP	pelagic_shrimp	1986	330	2148	201	0.23	red_2020	iou_0_4_conf_0_05_agn_nms_False	0.27	below_threshold	1630	2456	2054	yes	bad	no	unknown	1632	duplicate_detection_different_class	unidentifiable	NA	NA
20200524151421122.jpg	FP	gelatinous	2161	200	2427	13	0.18	red_2020	iou_0_4_conf_0_05_agn_nms_False	0.27	below_threshold	1631	2456	2054	yes	average	no	partially_pigmented	NA	unidentifiable	NA	NA	NA
20200524151421122.jpg	FP	gelatinous	1986	332	2150	201	0.14	red_2020	iou_0_4_conf_0_05_agn_nms_False	0.27	below_threshold	1632	2456	2054	yes	bad	no	partially_pigmented	1630	duplicate_detection_same_class	unidentifiable	NA	NA
20200524151421122.jpg	FP	gelatinous	149	573	428	65	0.13	red_2020	iou_0_4_conf_0_05_agn_nms_False	0.27	below_threshold	1633	2456	2054	yes	average	no	partially_pigmented	NA	duplicate_detection_same_class	detection_around_multiple_objects	NA	NA
20200524151421924.jpg	FN	krill	1106	513	1297	309	NA	red_2020	iou_0_4_conf_0_05_agn_nms_False	0.27	NA	1635	2456	2054	yes	good	no	body	1638;1639	misclassified_detection	NA	NA	Gelatinous zooplankton
20200524151421924.jpg	FP	gelatinous	1090	516	1287	289	0.42	red_2020	iou_0_4_conf_0_05_agn_nms_False	0.27	above_threshold	1638	2456	2054	yes	good	no	body	1639	duplicate_detection_different_class	NA	NA	Krill
20200524151421924.jpg	FP	pelagic_shrimp	1095	515	1283	291	0.41	red_2020	iou_0_4_conf_0_05_agn_nms_False	0.27	above_threshold	1639	2456	2054	yes	good	no	body	1638	duplicate_detection_different_class	NA	NA	Krill
20200524151431148.jpg	FN	gelatinous	1263	1229	1346	1133	NA	red_2020	iou_0_4_conf_0_05_agn_nms_False	0.27	NA	1642	2456	2054	yes	bad	no	transparent	NA	missed	NA	NA	NA
20200524151435961.jpg	FN	gelatinous	1989	1467	2059	1432	NA	red_2020	iou_0_4_conf_0_05_agn_nms_False	0.27	NA	1643	2456	2054	yes	average	no	partially_pigmented	NA	missed	NA	NA	NA
20200524151435961.jpg	FP	gelatinous	763	1517	820	1468	0.06	red_2020	iou_0_4_conf_0_05_agn_nms_False	0.27	below_threshold	1650	2456	2054	yes	average	no	partially_pigmented	NA	missed	NA	NA	NA
20200524151435961.jpg	FP	gelatinous	2201	1227	2249	1175	0.06	red_2020	iou_0_4_conf_0_05_agn_nms_False	0.27	below_threshold	1651	2456	2054	yes	average	no	partially_pigmented	NA	missed	NA	NA	NA
20200524151444784.jpg	FP	gelatinous	1469	1567	1520	1516	0.09	red_2020	iou_0_4_conf_0_05_agn_nms_False	0.27	below_threshold	1655	2456	2054	yes	average	no	partially_pigmented	NA	missed	NA	NA	NA
20200524151445185.jpg	FP	gelatinous	1770	1806	1949	1741	0.24	red_2020	iou_0_4_conf_0_05_agn_nms_False	0.27	below_threshold	1657	2456	2054	yes	bad	no	transparent	NA	missed	NA	NA	NA
20200524151445185.jpg	FP	gelatinous	1627	1515	1703	1376	0.05	red_2020	iou_0_4_conf_0_05_agn_nms_False	0.27	below_threshold	1659	2456	2054	yes	bad	no	partially_pigmented	NA	missed	NA	NA	NA
20200524151445586.jpg	FP	gelatinous	183	306	298	198	0.63	red_2020	iou_0_4_conf_0_05_agn_nms_False	0.27	above_threshold	1660	2456	2054	yes	bad	no	partially_pigmented	NA	missed	NA	NA	NA
20200524151445586.jpg	FP	gelatinous	451	1520	572	1424	0.18	red_2020	iou_0_4_conf_0_05_agn_nms_False	0.27	below_threshold	1662	2456	2054	yes	bad	no	transparent	NA	unidentifiable	NA	NA	NA
20200524151445586.jpg	FP	gelatinous	1535	1481	1596	1344	0.18	red_2020	iou_0_4_conf_0_05_agn_nms_False	0.27	below_threshold	1664	2456	2054	yes	bad	no	partially_pigmented	NA	missed	NA	NA	NA
20200524151445586.jpg	FP	gelatinous	156	1192	226	1028	0.09	red_2020	iou_0_4_conf_0_05_agn_nms_False	0.27	below_threshold	1666	2456	2054	yes	bad	no	transparent	NA	unidentifiable	NA	NA	NA
20200524151446388.jpg	FP	gelatinous	107	110	251	14	0.42	red_2020	iou_0_4_conf_0_05_agn_nms_False	0.27	above_threshold	1667	2456	2054	yes	bad	no	unknown	NA	missed	NA	NA	NA
20200524151446388.jpg	FP	gelatinous	1391	1206	1563	1065	0.33	red_2020	iou_0_4_conf_0_05_agn_nms_False	0.27	above_threshold	1668	2456	2054	yes	bad	no	partially_pigmented	NA	missed	NA	NA	NA
20200524151446388.jpg	FP	gelatinous	1127	1228	1220	1093	0.11	red_2020	iou_0_4_conf_0_05_agn_nms_False	0.27	below_threshold	1669	2456	2054	yes	bad	no	transparent	NA	missed	NA	NA	NA
20200524151512256.jpg	FP	gelatinous	1700	891	1793	798	0.32	red_2020	iou_0_4_conf_0_05_agn_nms_False	0.27	above_threshold	1673	2456	2054	yes	bad	no	transparent	NA	unidentifiable	NA	NA	NA
20200524151512256.jpg	FP	gelatinous	968	1390	1006	1341	0.08	red_2020	iou_0_4_conf_0_05_agn_nms_False	0.27	below_threshold	1675	2456	2054	yes	bad	no	partially_pigmented	NA	missed	NA	NA	NA
20200524151516467.jpg	FN	gelatinous	1245	458	1320	375	NA	red_2020	iou_0_4_conf_0_05_agn_nms_False	0.27	NA	1676	2456	2054	yes	average	no	partially_pigmented	1677	mismatch	NA	NA	NA
20200524151516467.jpg	FP	gelatinous	1242	464	1325	291	0.68	red_2020	iou_0_4_conf_0_05_agn_nms_False	0.27	above_threshold	1677	2456	2054	yes	average	no	partially_pigmented	1676	mismatch	NA	NA	NA
20200524151516868.jpg	FP	gelatinous	156	1194	226	1029	0.09	red_2020	iou_0_4_conf_0_05_agn_nms_False	0.27	below_threshold	1678	2456	2054	yes	bad	no	transparent	NA	unidentifiable	NA	NA	NA
20200524151521881.jpg	FP	gelatinous	1310	1721	1498	1587	0.33	red_2020	iou_0_4_conf_0_05_agn_nms_False	0.27	above_threshold	1679	2456	2054	yes	bad	no	partially_pigmented	NA	missed	NA	NA	NA
20200524151521881.jpg	FP	gelatinous	921	1262	985	1179	0.14	red_2020	iou_0_4_conf_0_05_agn_nms_False	0.27	below_threshold	1680	2456	2054	yes	average	no	partially_pigmented	NA	missed	NA	NA	NA
20200524151521881.jpg	FP	gelatinous	1784	299	1853	242	0.05	red_2020	iou_0_4_conf_0_05_agn_nms_False	0.27	below_threshold	1681	2456	2054	yes	average	no	partially_pigmented	NA	missed	NA	NA	NA
20200524151538323.jpg	FP	gelatinous	1009	1205	1050	1111	0.07	red_2020	iou_0_4_conf_0_05_agn_nms_False	0.27	below_threshold	1685	2456	2054	yes	average	no	transparent	NA	missed	NA	NA	NA
20200524151542133.jpg	FN	gelatinous	586	1128	724	1070	NA	red_2020	iou_0_4_conf_0_05_agn_nms_False	0.27	NA	1686	2456	2054	yes	bad	no	transparent	NA	missed	NA	NA	NA
20200524151546545.jpg	FP	gelatinous	1682	871	2098	730	0.15	red_2020	iou_0_4_conf_0_05_agn_nms_False	0.27	below_threshold	1688	2456	2054	yes	bad	no	transparent	NA	duplicate_detection_same_class	detection_around_multiple_objects	NA	NA
20200524151944767.jpg	FP	gelatinous	981	1175	1209	1050	0.49	red_2020	iou_0_4_conf_0_05_agn_nms_False	0.27	above_threshold	1691	2456	2054	yes	average	no	partially_pigmented	NA	duplicate_detection_same_class	partial_detection	NA	NA
20200524151944767.jpg	FP	gelatinous	1595	1154	1729	1066	0.06	red_2020	iou_0_4_conf_0_05_agn_nms_False	0.27	below_threshold	1692	2456	2054	yes	bad	no	transparent	NA	unidentifiable	NA	NA	NA
20200524152028080.jpg	FN	gelatinous	1065	1548	1180	1457	NA	red_2020	iou_0_4_conf_0_05_agn_nms_False	0.27	NA	1694	2456	2054	yes	bad	no	transparent	NA	missed	NA	NA	NA
20200524152028080.jpg	FP	gelatinous	1069	613	1136	523	0.28	red_2020	iou_0_4_conf_0_05_agn_nms_False	0.27	above_threshold	1695	2456	2054	yes	bad	no	transparent	NA	missed	NA	NA	NA
20200524152028080.jpg	FP	gelatinous	162	1194	224	1027	0.23	red_2020	iou_0_4_conf_0_05_agn_nms_False	0.27	below_threshold	1696	2456	2054	yes	bad	no	transparent	NA	unidentifiable	NA	NA	NA
20200525053022686.jpg	FN	krill	425	1616	500	1506	NA	red_2020	iou_0_4_conf_0_05_agn_nms_False	0.27	NA	1703	2456	2054	yes	good	no	head	1704;1705	mismatch	mismatch	NA	NA
20200525053022686.jpg	FP	krill	384	1621	510	1459	0.47	red_2020	iou_0_4_conf_0_05_agn_nms_False	0.27	above_threshold	1704	2456	2054	yes	good	no	head	1703	duplicate_detection_different_class	mismatch	NA	NA
20200525053127655.jpg	FP	pelagic_shrimp	68	1625	155	1590	0.4	red_2020	iou_0_4_conf_0_05_agn_nms_False	0.27	above_threshold	1706	2456	2054	yes	bad	no	eyes	NA	missed	NA	NA	NA
20200525053328170.jpg	FP	krill	795	1228	867	1144	0.29	red_2020	iou_0_4_conf_0_05_agn_nms_False	0.27	above_threshold	1708	2456	2054	yes	average	no	eyes	NA	missed	NA	NA	NA
20200525054506394.jpg	FN	gelatinous	1264	1738	1322	1674	NA	red_2020	iou_0_4_conf_0_05_agn_nms_False	0.27	NA	1710	2456	2054	yes	bad	no	transparent	NA	missed	NA	NA	NA
20200525054511607.jpg	FN	krill	228	843	322	545	NA	red_2020	iou_0_4_conf_0_05_agn_nms_False	0.27	NA	1714	2456	2054	yes	average	yes	head	1715;1718	misclassified_detection	mismatch	mismatch	pelagic shrimp
20200525054511607.jpg	FP	krill	231	839	321	696	0.43	red_2020	iou_0_4_conf_0_05_agn_nms_False	0.27	above_threshold	1715	2456	2054	yes	average	yes	head	1714	duplicate_detection_different_class	mismatch	NA	NA
20200525054602541.jpg	FN	krill	190	1963	565	1877	NA	red_2020	iou_0_4_conf_0_05_agn_nms_False	0.27	NA	1720	2456	2054	yes	average	no	body	1722	misclassified_detection	NA	NA	pelagic shrimp
20210624081343192.jpg	FP	krill	1966	957	2026	892	0.12	red_2021	iou_0_4_conf_0_05_agn_nms_False	0.164	below_threshold	1734	2456	2054	yes	bad	no	eyes	NA	missed	NA	NA	NA
20210624081343192.jpg	FP	krill	1647	1378	1703	1320	0.07	red_2021	iou_0_4_conf_0_05_agn_nms_False	0.164	below_threshold	1736	2456	2054	yes	bad	no	eyes	NA	missed	NA	NA	NA
20210624081343192.jpg	FP	krill	2059	1433	2102	1384	0.06	red_2021	iou_0_4_conf_0_05_agn_nms_False	0.164	below_threshold	1737	2456	2054	yes	bad	no	eyes	NA	missed	NA	NA	NA
20210624081343192.jpg	FP	krill	2254	1393	2288	1356	0.05	red_2021	iou_0_4_conf_0_05_agn_nms_False	0.164	below_threshold	1739	2456	2054	yes	bad	no	eyes	1733	duplicate_detection_same_class	missed	NA	NA
20210624081343696.jpg	FN	krill	917	622	984	556	NA	red_2021	iou_0_4_conf_0_05_agn_nms_False	0.164	NA	1742	2456	2054	yes	average	no	eyes	1744	mismatch	NA	NA	NA
20210624081343696.jpg	FP	krill	2021	999	2071	947	0.06	red_2021	iou_0_4_conf_0_05_agn_nms_False	0.164	below_threshold	1749	2456	2054	yes	bad	no	eyes	NA	missed	NA	NA	NA
20210624081344599.jpg	FN	krill	770	348	835	271	NA	red_2021	iou_0_4_conf_0_05_agn_nms_False	0.164	NA	1751	2456	2054	yes	good	no	eyes	1761	mismatch	NA	NA	NA
20210624081344599.jpg	FP	krill	359	1066	411	1018	0.21	red_2021	iou_0_4_conf_0_05_agn_nms_False	0.164	above_threshold	1765	2456	2054	yes	average	no	eyes	1754	mismatch	NA	NA	NA
20210624081344701.jpg	FN	krill	2019	1919	2080	1853	NA	red_2021	iou_0_4_conf_0_05_agn_nms_False	0.164	NA	1778	2456	2054	yes	average	no	eyes	1786	mismatch	NA	NA	NA
20210624081344701.jpg	FP	krill	2011	1905	2058	1860	0.12	red_2021	iou_0_4_conf_0_05_agn_nms_False	0.164	below_threshold	1786	2456	2054	yes	average	no	eyes	1778	mismatch	NA	NA	NA
20210624081345404.jpg	FN	krill	2181	1340	2255	1309	NA	red_2021	iou_0_4_conf_0_05_agn_nms_False	0.164	NA	1802	2456	2054	yes	average	no	eyes	1807;1810;1813	mismatch	mismatch	NA	NA
20210624081345404.jpg	FP	krill	2091	1143	2143	1087	0.07	red_2021	iou_0_4_conf_0_05_agn_nms_False	0.164	below_threshold	1811	2456	2054	yes	bad	no	eyes	NA	missed	NA	NA	NA
20210624081345504.jpg	FN	krill	2071	1422	2109	1386	NA	red_2021	iou_0_4_conf_0_05_agn_nms_False	0.164	NA	1821	2456	2054	yes	average	no	eyes	1828	mismatch	NA	NA	NA
20210624081346008.jpg	FN	krill	1835	651	1872	578	NA	red_2021	iou_0_4_conf_0_05_agn_nms_False	0.164	NA	1839	2456	2054	yes	good	no	eyes	1853	mismatch	NA	NA	NA
20210624081346008.jpg	FP	krill	1538	1617	1595	1570	0.33	red_2021	iou_0_4_conf_0_05_agn_nms_False	0.164	above_threshold	1850	2456	2054	yes	average	no	eyes	1844	mismatch	NA	NA	NA
20210624081346008.jpg	FP	krill	1823	643	1889	566	0.29	red_2021	iou_0_4_conf_0_05_agn_nms_False	0.164	above_threshold	1853	2456	2054	yes	good	no	eyes	1839	mismatch	NA	NA	NA
20210624081346008.jpg	FP	krill	2024	1141	2066	1091	0.16	red_2021	iou_0_4_conf_0_05_agn_nms_False	0.164	below_threshold	1866	2456	2054	yes	bad	no	eyes	NA	missed	NA	NA	NA
20210624081346208.jpg	FN	krill	445	805	633	705	NA	red_2021	iou_0_4_conf_0_05_agn_nms_False	0.164	NA	1883	2456	2054	yes	bad	no	body	1889;1896	misclassified_annotation	NA	NA	Silvery lightfish
20210624081346208.jpg	FN	krill	1177	1317	1209	1283	NA	red_2021	iou_0_4_conf_0_05_agn_nms_False	0.164	NA	1885	2456	2054	yes	average	no	eyes	1897	mismatch	NA	NA	NA
20210624081346208.jpg	FN	krill	1605	372	1641	291	NA	red_2021	iou_0_4_conf_0_05_agn_nms_False	0.164	NA	1887	2456	2054	yes	average	no	eyes	1898	mismatch	NA	NA	NA
20210624081346208.jpg	FN	krill	1186	606	1217	546	NA	red_2021	iou_0_4_conf_0_05_agn_nms_False	0.164	NA	1888	2456	2054	yes	average	no	eyes	1893	mismatch	NA	NA	NA
20210624081346208.jpg	FP	krill	1170	1330	1217	1283	0.25	red_2021	iou_0_4_conf_0_05_agn_nms_False	0.164	above_threshold	1897	2456	2054	yes	average	no	eyes	1885	mismatch	NA	NA	NA
20210624081346208.jpg	FP	krill	928	528	983	471	0.19	red_2021	iou_0_4_conf_0_05_agn_nms_False	0.164	above_threshold	1901	2456	2054	yes	average	no	eyes	NA	missed	NA	NA	NA
20210624081346911.jpg	FN	krill	141	1057	206	883	NA	red_2021	iou_0_4_conf_0_05_agn_nms_False	0.164	NA	1913	2456	2054	yes	good	no	head	1924	misclassified_detection	NA	NA	Silvery lightfish
20210624081346911.jpg	FN	krill	1074	1656	1163	1606	NA	red_2021	iou_0_4_conf_0_05_agn_nms_False	0.164	NA	1916	2456	2054	yes	average	no	eyes	1932;1944	mismatch	mismatch	NA	NA
20210624081346911.jpg	FN	krill	177	1753	267	1680	NA	red_2021	iou_0_4_conf_0_05_agn_nms_False	0.164	NA	1919	2456	2054	yes	bad	no	eyes	1945	detection_around_multiple_objects	NA	NA	NA
20210624081346911.jpg	FN	gelatinous	2009	1161	2321	787	NA	red_2021	iou_0_4_conf_0_05_agn_nms_False	0.164	NA	1923	2456	2054	yes	average	no	partially_pigmented	NA	missed	NA	NA	NA
20210624081346911.jpg	FP	krill	698	1192	758	1130	0.11	red_2021	iou_0_4_conf_0_05_agn_nms_False	0.164	below_threshold	1937	2456	2054	yes	average	no	eyes	NA	missed	NA	NA	NA
20210624081346911.jpg	FP	krill	1212	1357	1282	1284	0.06	red_2021	iou_0_4_conf_0_05_agn_nms_False	0.164	below_threshold	1952	2456	2054	yes	bad	no	eyes	NA	missed	NA	NA	NA
20210624081347615.jpg	FN	krill	578	612	710	547	NA	red_2021	iou_0_4_conf_0_05_agn_nms_False	0.164	NA	1959	2456	2054	yes	average	no	eyes	1968	mismatch	NA	NA	NA
20210624081347615.jpg	FN	krill	334	412	340	398	NA	red_2021	iou_0_4_conf_0_05_agn_nms_False	0.164	NA	1961	2456	2054	yes	bad	no	unknown	NA	unidentifiable	NA	NA	NA
20210624081347615.jpg	FP	krill	1419	1357	1475	1299	0.19	red_2021	iou_0_4_conf_0_05_agn_nms_False	0.164	above_threshold	1972	2456	2054	yes	average	no	eyes	NA	missed	NA	NA	NA
20210624081347615.jpg	FP	krill	833	1269	889	1218	0.15	red_2021	iou_0_4_conf_0_05_agn_nms_False	0.164	below_threshold	1978	2456	2054	yes	average	no	eyes	NA	missed	NA	NA	NA
20210624081347615.jpg	FP	krill	2048	1438	2108	1382	0.09	red_2021	iou_0_4_conf_0_05_agn_nms_False	0.164	below_threshold	1981	2456	2054	yes	bad	no	unknown	NA	unidentifiable	NA	NA	NA
20210624081347716.jpg	FP	krill	1146	935	1204	888	0.13	red_2021	iou_0_4_conf_0_05_agn_nms_False	0.164	below_threshold	2003	2456	2054	yes	bad	no	eyes	NA	missed	NA	NA	NA
20210624081347816.jpg	FP	krill	727	1611	782	1557	0.15	red_2021	iou_0_4_conf_0_05_agn_nms_False	0.164	below_threshold	2019	2456	2054	yes	average	no	eyes	NA	missed	NA	NA	NA
20210624081348017.jpg	FN	krill	822	1939	1002	1866	NA	red_2021	iou_0_4_conf_0_05_agn_nms_False	0.164	NA	2030	2456	2054	yes	average	yes	eyes	2040	detection_around_multiple_objects	NA	NA	NA
20210624081348017.jpg	FP	krill	2140	1045	2229	976	0.28	red_2021	iou_0_4_conf_0_05_agn_nms_False	0.164	above_threshold	2036	2456	2054	yes	average	no	eyes	2033	mismatch	NA	NA	NA
20210624081348017.jpg	FP	krill	2265	1060	2331	990	0.07	red_2021	iou_0_4_conf_0_05_agn_nms_False	0.164	below_threshold	2048	2456	2054	yes	average	no	eyes	2034	mismatch	NA	NA	NA
20210624081348318.jpg	FN	krill	728	1527	884	1431	NA	red_2021	iou_0_4_conf_0_05_agn_nms_False	0.164	NA	2053	2456	2054	yes	average	no	head	2062	misclassified_annotation	NA	NA	Lanternfish
20210624081348318.jpg	FN	krill	225	1701	328	1612	NA	red_2021	iou_0_4_conf_0_05_agn_nms_False	0.164	NA	2054	2456	2054	yes	average	no	head	2064	mismatch	NA	NA	NA
20210624081348318.jpg	FP	krill	498	426	603	336	0.18	red_2021	iou_0_4_conf_0_05_agn_nms_False	0.164	above_threshold	2068	2456	2054	yes	average	yes	eyes	2058;2079	duplicate_detection_same_class	mismatch	NA	NA
20210624081348318.jpg	FP	krill	519	417	580	365	0.07	red_2021	iou_0_4_conf_0_05_agn_nms_False	0.164	below_threshold	2079	2456	2054	yes	average	yes	eyes	2058;2068	duplicate_detection_same_class	mismatch	NA	NA
20210624081349324.jpg	FN	krill	1808	700	1899	618	NA	red_2021	iou_0_4_conf_0_05_agn_nms_False	0.164	NA	2095	2456	2054	yes	bad	no	eyes	2103	mismatch	NA	NA	NA
20210624081349324.jpg	FP	krill	535	1355	574	1305	0.1	red_2021	iou_0_4_conf_0_05_agn_nms_False	0.164	below_threshold	2110	2456	2054	yes	average	no	eyes	NA	duplicate_detection_same_class	NA	NA	NA
20210624081349324.jpg	FP	krill	1600	597	1640	551	0.05	red_2021	iou_0_4_conf_0_05_agn_nms_False	0.164	below_threshold	2113	2456	2054	yes	average	no	eyes	NA	duplicate_detection_same_class	NA	NA	NA
20210624081352339.jpg	FN	krill	877	1569	939	1483	NA	red_2021	iou_0_4_conf_0_05_agn_nms_False	0.164	NA	2116	2456	2054	yes	average	no	head	2125;2138	mismatch	mismatch	NA	NA
20210624081352339.jpg	FN	krill	1879	1326	1928	1239	NA	red_2021	iou_0_4_conf_0_05_agn_nms_False	0.164	NA	2118	2456	2054	yes	bad	no	eyes	2131;2153	mismatch	mismatch	NA	NA
20210624081352339.jpg	FP	krill	870	1582	932	1511	0.23	red_2021	iou_0_4_conf_0_05_agn_nms_False	0.164	above_threshold	2125	2456	2054	yes	average	no	head	2116	duplicate_detection_same_class	mismatch	NA	NA
20210624081352339.jpg	FP	krill	940	1652	989	1597	0.17	red_2021	iou_0_4_conf_0_05_agn_nms_False	0.164	above_threshold	2126	2456	2054	yes	average	no	eyes	NA	duplicate_detection_same_class	NA	NA	NA
20210624081352339.jpg	FP	krill	1272	1937	1363	1896	0.06	red_2021	iou_0_4_conf_0_05_agn_nms_False	0.164	below_threshold	2157	2456	2054	yes	bad	no	unknown	NA	unidentifiable	NA	NA	NA
20210624081352339.jpg	FP	krill	1406	875	1512	772	0.06	red_2021	iou_0_4_conf_0_05_agn_nms_False	0.164	below_threshold	2159	2456	2054	yes	average	no	eyes	NA	duplicate_detection_same_class	NA	NA	NA
20210624081352842.jpg	FN	krill	2104	1227	2158	1165	NA	red_2021	iou_0_4_conf_0_05_agn_nms_False	0.164	NA	2163	2456	2054	yes	average	no	eyes	2170	mismatch	NA	NA	NA
20210624081352842.jpg	FN	krill	1114	1863	1183	1773	NA	red_2021	iou_0_4_conf_0_05_agn_nms_False	0.164	NA	2165	2456	2054	yes	bad	no	eyes	2176	mismatch	NA	NA	NA
20210624081352842.jpg	FP	krill	926	1369	982	1315	0.2	red_2021	iou_0_4_conf_0_05_agn_nms_False	0.164	above_threshold	2173	2456	2054	yes	average	no	eyes	NA	missed	NA	NA	NA
20210624081352942.jpg	FN	krill	356	963	394	870	NA	red_2021	iou_0_4_conf_0_05_agn_nms_False	0.164	NA	2190	2456	2054	yes	bad	no	eyes	2195	mismatch	NA	NA	NA
20210624081353344.jpg	FN	krill	288	1200	369	1129	NA	red_2021	iou_0_4_conf_0_05_agn_nms_False	0.164	NA	2208	2456	2054	yes	average	no	eyes	2215	mismatch	NA	NA	NA
20210624081353344.jpg	FN	krill	550	499	665	405	NA	red_2021	iou_0_4_conf_0_05_agn_nms_False	0.164	NA	2209	2456	2054	yes	average	no	eyes	2217	mismatch	NA	NA	NA
20210624081353645.jpg	FN	krill	2139	1194	2252	1070	NA	red_2021	iou_0_4_conf_0_05_agn_nms_False	0.164	NA	2232	2456	2054	yes	bad	no	eyes	2233	mismatch	NA	NA	NA
20210624081354047.jpg	FN	krill	1942	630	2094	518	NA	red_2021	iou_0_4_conf_0_05_agn_nms_False	0.164	NA	2256	2456	2054	yes	average	no	eyes	2261	mismatch	NA	NA	NA
20210624081354047.jpg	FN	krill	1308	461	1418	351	NA	red_2021	iou_0_4_conf_0_05_agn_nms_False	0.164	NA	2257	2456	2054	yes	bad	no	eyes	2265	mismatch	NA	NA	NA
20210624081354047.jpg	FN	krill	1138	1018	1228	929	NA	red_2021	iou_0_4_conf_0_05_agn_nms_False	0.164	NA	2259	2456	2054	yes	bad	no	eyes	2265	mismatch	NA	NA	NA
20210624081354248.jpg	FP	krill	1161	356	1218	306	0.23	red_2021	iou_0_4_conf_0_05_agn_nms_False	0.164	above_threshold	2276	2456	2054	yes	average	no	eyes	NA	missed	NA	NA	NA
20210624081354248.jpg	FP	krill	1299	712	1367	646	0.19	red_2021	iou_0_4_conf_0_05_agn_nms_False	0.164	above_threshold	2277	2456	2054	yes	bad	no	eyes	NA	missed	NA	NA	NA
20210624081400178.jpg	FN	krill	978	1736	1026	1701	NA	red_2021	iou_0_4_conf_0_05_agn_nms_False	0.164	NA	2282	2456	2054	yes	bad	no	eyes	2285	mismatch	NA	NA	NA
20210624081400178.jpg	FN	krill	939	1783	981	1746	NA	red_2021	iou_0_4_conf_0_05_agn_nms_False	0.164	NA	2283	2456	2054	yes	bad	no	eyes	2287	mismatch	NA	NA	NA
20210624081400178.jpg	FN	krill	1169	1844	1211	1811	NA	red_2021	iou_0_4_conf_0_05_agn_nms_False	0.164	NA	2284	2456	2054	yes	bad	no	eyes	2288	mismatch	NA	NA	NA
20210624081400882.jpg	FN	gelatinous	2136	1310	2167	1290	NA	red_2021	iou_0_4_conf_0_05_agn_nms_False	0.164	NA	2293	2456	2054	yes	bad	no	unknown	NA	unidentifiable	NA	NA	NA
20210624081400882.jpg	FN	krill	1359	1353	1375	1343	NA	red_2021	iou_0_4_conf_0_05_agn_nms_False	0.164	NA	2294	2456	2054	yes	bad	no	eyes	2294	mismatch	NA	NA	NA
20210624081400982.jpg	FP	krill	1409	1157	1429	1137	0.06	red_2021	iou_0_4_conf_0_05_agn_nms_False	0.164	below_threshold	2309	2456	2054	yes	bad	no	eyes	2300	mismatch	NA	NA	NA
20210624081400982.jpg	FP	krill	832	1937	936	1891	0.06	red_2021	iou_0_4_conf_0_05_agn_nms_False	0.164	below_threshold	2310	2456	2054	yes	average	no	eyes	NA	missed	NA	NA	NA
20210624081401484.jpg	FN	gelatinous	1165	1199	1286	1153	NA	red_2021	iou_0_4_conf_0_05_agn_nms_False	0.164	NA	2311	2456	2054	yes	bad	no	transparent	NA	missed	NA	NA	NA
20210624081401988.jpg	FN	gelatinous	712	1149	771	1084	NA	red_2021	iou_0_4_conf_0_05_agn_nms_False	0.164	NA	2317	2456	2054	yes	bad	no	transparent	NA	missed	NA	NA	NA
20210624081401988.jpg	FN	krill	278	794	289	779	NA	red_2021	iou_0_4_conf_0_05_agn_nms_False	0.164	NA	2320	2456	2054	yes	bad	no	eyes	2323	mismatch	NA	NA	NA
20210624081402188.jpg	FN	gelatinous	509	1130	564	1105	NA	red_2021	iou_0_4_conf_0_05_agn_nms_False	0.164	NA	2330	2456	2054	yes	bad	no	transparent	NA	missed	NA	NA	NA
20210624081402690.jpg	FP	gelatinous	179	1107	236	1079	0.08	red_2021	iou_0_4_conf_0_05_agn_nms_False	0.164	below_threshold	2333	2456	2054	yes	bad	no	transparent	NA	missed	NA	NA	NA
20210624081402993.jpg	FN	krill	2251	1157	2268	1144	NA	red_2021	iou_0_4_conf_0_05_agn_nms_False	0.164	NA	2336	2456	2054	yes	bad	no	eyes	NA	missed	NA	NA	NA
20210624081402993.jpg	FN	krill	279	1630	297	1611	NA	red_2021	iou_0_4_conf_0_05_agn_nms_False	0.164	NA	2340	2456	2054	yes	bad	no	eyes	2342	mismatch	NA	NA	NA
20210624081403796.jpg	FN	krill	1913	929	1929	909	NA	red_2021	iou_0_4_conf_0_05_agn_nms_False	0.164	NA	2347	2456	2054	yes	bad	no	eyes	NA	missed	NA	NA	NA
20210624081403796.jpg	FP	krill	2064	1416	2088	1399	0.2	red_2021	iou_0_4_conf_0_05_agn_nms_False	0.164	above_threshold	2352	2456	2054	yes	bad	no	unknown	NA	unidentifiable	NA	NA	NA
20210624081403796.jpg	FP	krill	818	1941	954	1888	0.18	red_2021	iou_0_4_conf_0_05_agn_nms_False	0.164	above_threshold	2353	2456	2054	yes	average	no	eyes	NA	missed	NA	NA	NA
20210624081404099.jpg	FN	krill	2165	995	2183	980	NA	red_2021	iou_0_4_conf_0_05_agn_nms_False	0.164	NA	2375	2456	2054	yes	bad	no	eyes	2378	mismatch	NA	NA	NA
20210624081404099.jpg	FN	krill	508	1666	530	1654	NA	red_2021	iou_0_4_conf_0_05_agn_nms_False	0.164	NA	2377	2456	2054	yes	bad	no	eyes	2385	mismatch	NA	NA	NA
20210624081404601.jpg	FN	gelatinous	1602	1849	2288	1420	NA	red_2021	iou_0_4_conf_0_05_agn_nms_False	0.164	NA	2398	2456	2054	yes	average	no	partially_pigmented	2418	partial_detection	NA	NA	NA
20210624081404601.jpg	FN	krill	2034	609	2073	582	NA	red_2021	iou_0_4_conf_0_05_agn_nms_False	0.164	NA	2400	2456	2054	yes	average	no	eyes	2433	mismatch	NA	NA	NA
20210624081404601.jpg	FN	krill	1846	757	1866	734	NA	red_2021	iou_0_4_conf_0_05_agn_nms_False	0.164	NA	2402	2456	2054	yes	bad	no	eyes	2439;2450	mismatch	mismatch	NA	NA
20210624081404601.jpg	FN	krill	2094	849	2114	834	NA	red_2021	iou_0_4_conf_0_05_agn_nms_False	0.164	NA	2403	2456	2054	yes	average	no	eyes	2434;2448	mismatch	mismatch	NA	NA
20210624081404601.jpg	FN	krill	755	594	772	582	NA	red_2021	iou_0_4_conf_0_05_agn_nms_False	0.164	NA	2411	2456	2054	yes	bad	no	eyes	2438	mismatch	NA	NA	NA
20210624081404601.jpg	FN	krill	491	851	515	829	NA	red_2021	iou_0_4_conf_0_05_agn_nms_False	0.164	NA	2413	2456	2054	yes	good	no	eyes	2424;2430	mismatch	mismatch	NA	NA
20210624081404601.jpg	FN	krill	374	1000	400	973	NA	red_2021	iou_0_4_conf_0_05_agn_nms_False	0.164	NA	2416	2456	2054	yes	average	no	eyes	2447	mismatch	NA	NA	NA
20210624081404601.jpg	FP	gelatinous	1807	1843	2301	1562	0.4	red_2021	iou_0_4_conf_0_05_agn_nms_False	0.164	above_threshold	2418	2456	2054	yes	average	no	partially_pigmented	2398	partial_detection	NA	NA	NA
20210624081404601.jpg	FP	krill	505	1010	565	958	0.21	red_2021	iou_0_4_conf_0_05_agn_nms_False	0.164	above_threshold	2422	2456	2054	yes	average	no	eyes	2415;2453	duplicate_detection_same_class	mismatch	NA	NA
20210624081405706.jpg	FN	gelatinous	129	1894	338	1394	NA	red_2021	iou_0_4_conf_0_05_agn_nms_False	0.164	NA	2456	2456	2054	yes	bad	yes	transparent	NA	missed	NA	NA	NA
20210624081405706.jpg	FN	krill	1106	1226	1126	1197	NA	red_2021	iou_0_4_conf_0_05_agn_nms_False	0.164	NA	2462	2456	2054	yes	bad	no	eyes	NA	missed	NA	NA	NA
20210624081405907.jpg	FN	krill	1109	878	1138	798	NA	red_2021	iou_0_4_conf_0_05_agn_nms_False	0.164	NA	2492	2456	2054	yes	average	no	eyes	2492	mismatch	NA	NA	NA
20210624081405907.jpg	FP	krill	1109	820	1137	798	0.52	red_2021	iou_0_4_conf_0_05_agn_nms_False	0.164	above_threshold	2494	2456	2054	yes	average	no	eyes	2492	mismatch	NA	NA	NA
20210624081406611.jpg	FN	krill	2030	842	2066	811	NA	red_2021	iou_0_4_conf_0_05_agn_nms_False	0.164	NA	2528	2456	2054	yes	bad	no	eyes	2534	mismatch	NA	NA	NA
20210624081406611.jpg	FP	krill	2065	1416	2089	1397	0.22	red_2021	iou_0_4_conf_0_05_agn_nms_False	0.164	above_threshold	2539	2456	2054	yes	bad	no	unknown	NA	unidentifiable	NA	NA	NA
20210624081408219.jpg	FP	krill	504	1668	536	1633	0.11	red_2021	iou_0_4_conf_0_05_agn_nms_False	0.164	below_threshold	2561	2456	2054	yes	average	no	eyes	NA	duplicate_detection_same_class	NA	NA	NA
20210624081410329.jpg	FP	krill	263	1661	311	1635	0.19	red_2021	iou_0_4_conf_0_05_agn_nms_False	0.164	above_threshold	2570	2456	2054	yes	bad	no	eyes	NA	missed	NA	NA	NA
20210624081414852.jpg	FP	krill	507	1666	535	1619	0.4	red_2021	iou_0_4_conf_0_05_agn_nms_False	0.164	above_threshold	2579	2456	2054	yes	average	no	eyes	NA	missed	NA	NA	NA
20210624081414852.jpg	FP	krill	1911	1617	1961	1531	0.08	red_2021	iou_0_4_conf_0_05_agn_nms_False	0.164	below_threshold	2589	2456	2054	yes	average	no	unknown	NA	unidentifiable	NA	NA	NA
20210624081414852.jpg	FP	krill	1008	1355	1132	1284	0.06	red_2021	iou_0_4_conf_0_05_agn_nms_False	0.164	below_threshold	2590	2456	2054	yes	average	no	eyes	NA	duplicate_detection_same_class	NA	NA	NA
20210624081417867.jpg	FP	krill	1141	1665	1160	1644	0.13	red_2021	iou_0_4_conf_0_05_agn_nms_False	0.164	below_threshold	2599	2456	2054	yes	good	no	eyes	NA	missed	NA	NA	NA
20210624081418069.jpg	FN	krill	1284	1101	1319	1071	NA	red_2021	iou_0_4_conf_0_05_agn_nms_False	0.164	NA	2603	2456	2054	yes	average	no	eyes	2607	mismatch	NA	NA	NA
20210624081418069.jpg	FP	krill	265	487	296	442	0.08	red_2021	iou_0_4_conf_0_05_agn_nms_False	0.164	below_threshold	2614	2456	2054	yes	average	yes	eyes	NA	detection_around_multiple_objects	missed	NA	NA
20210624081418069.jpg	FP	krill	2175	1351	2212	1329	0.07	red_2021	iou_0_4_conf_0_05_agn_nms_False	0.164	below_threshold	2615	2456	2054	yes	bad	no	unknown	NA	unidentifiable	NA	NA	NA
20210624081420179.jpg	FP	krill	738	1450	765	1426	0.2	red_2021	iou_0_4_conf_0_05_agn_nms_False	0.164	above_threshold	2619	2456	2054	yes	average	no	eyes	NA	missed	NA	NA	NA
20210624081429727.jpg	FP	krill	982	639	1008	610	0.47	red_2021	iou_0_4_conf_0_05_agn_nms_False	0.164	above_threshold	2628	2456	2054	yes	good	no	eyes	2627	mismatch	NA	NA	NA
20210703140201571_left_rect_cc.png	FN	fish	552	1306	881	1072	NA	white	iou_0_4_conf_0_05_agn_nms_False	0.326	NA	1	2456	2054	no	NA	NA	NA	NA	NA	NA	NA	NA
20210703140201571_left_rect_cc.png	FP	krill	543	148	618	90	0.32	white	iou_0_4_conf_0_05_agn_nms_False	0.326	below_threshold	2	2456	2054	no	NA	NA	NA	NA	NA	NA	NA	NA
20210703140201571_left_rect_cc.png	FP	fish	501	1384	997	1084	0.25	white	iou_0_4_conf_0_05_agn_nms_False	0.326	below_threshold	3	2456	2054	no	NA	NA	NA	NA	NA	NA	NA	NA
20210703140202275_left_rect_cc.png	FP	fish	2097	1970	2448	1655	0.68	white	iou_0_4_conf_0_05_agn_nms_False	0.326	above_threshold	4	2456	2054	no	NA	NA	NA	NA	NA	NA	NA	NA
20210703140202275_left_rect_cc.png	FP	fish	2384	1617	2456	1252	0.1	white	iou_0_4_conf_0_05_agn_nms_False	0.326	below_threshold	5	2456	2054	no	NA	NA	NA	NA	NA	NA	NA	NA
20210703140202275_left_rect_cc.png	FP	krill	1966	1563	2011	1518	0.07	white	iou_0_4_conf_0_05_agn_nms_False	0.326	below_threshold	6	2456	2054	no	NA	NA	NA	NA	NA	NA	NA	NA
20210703140202476_left_rect_cc.png	FP	krill	913	415	966	364	0.42	white	iou_0_4_conf_0_05_agn_nms_False	0.326	above_threshold	7	2456	2054	no	NA	NA	NA	NA	NA	NA	NA	NA
20210703140202476_left_rect_cc.png	FP	fish	1526	1686	1996	1477	0.37	white	iou_0_4_conf_0_05_agn_nms_False	0.326	above_threshold	8	2456	2054	no	NA	NA	NA	NA	NA	NA	NA	NA
20210703140202476_left_rect_cc.png	FP	fish	2105	1758	2341	1591	0.16	white	iou_0_4_conf_0_05_agn_nms_False	0.326	below_threshold	9	2456	2054	no	NA	NA	NA	NA	NA	NA	NA	NA
20210703140212930_left_rect_cc.png	FN	fish	1185	1342	2023	1101	NA	white	iou_0_4_conf_0_05_agn_nms_False	0.326	NA	10	2456	2054	no	NA	NA	NA	NA	NA	NA	NA	NA
20210703140212930_left_rect_cc.png	FP	fish	1449	1484	1869	1261	0.65	white	iou_0_4_conf_0_05_agn_nms_False	0.326	above_threshold	12	2456	2054	no	NA	NA	NA	NA	NA	NA	NA	NA
20210703140212930_left_rect_cc.png	FP	fish	1193	1333	1479	1068	0.53	white	iou_0_4_conf_0_05_agn_nms_False	0.326	above_threshold	13	2456	2054	no	NA	NA	NA	NA	NA	NA	NA	NA
20210703140212930_left_rect_cc.png	FP	fish	0	1252	164	768	0.22	white	iou_0_4_conf_0_05_agn_nms_False	0.326	below_threshold	14	2456	2054	no	NA	NA	NA	NA	NA	NA	NA	NA
20210703140212930_left_rect_cc.png	FP	krill	1606	203	1653	168	0.08	white	iou_0_4_conf_0_05_agn_nms_False	0.326	below_threshold	15	2456	2054	no	NA	NA	NA	NA	NA	NA	NA	NA
20210703140212930_left_rect_cc.png	FP	fish	1396	1393	1683	988	0.06	white	iou_0_4_conf_0_05_agn_nms_False	0.326	below_threshold	16	2456	2054	no	NA	NA	NA	NA	NA	NA	NA	NA
20210703140216848_left_rect_cc.png	FP	fish	2396	1667	2456	1373	0.14	white	iou_0_4_conf_0_05_agn_nms_False	0.326	below_threshold	18	2456	2054	no	NA	NA	NA	NA	NA	NA	NA	NA
20210703140227817_left_rect_cc.png	FN	fish	2090	209	2456	40	NA	white	iou_0_4_conf_0_05_agn_nms_False	0.326	NA	19	2456	2054	no	NA	NA	NA	NA	NA	NA	NA	NA
20210703140227817_left_rect_cc.png	FP	fish	2069	375	2436	35	0.05	white	iou_0_4_conf_0_05_agn_nms_False	0.326	below_threshold	20	2456	2054	no	NA	NA	NA	NA	NA	NA	NA	NA
20210703140237670_left_rect_cc.png	FP	fish	2407	1796	2456	1580	0.06	white	iou_0_4_conf_0_05_agn_nms_False	0.326	below_threshold	21	2456	2054	no	NA	NA	NA	NA	NA	NA	NA	NA
20210703140256564_left_rect_cc.png	FP	fish	0	1663	70	1261	0.08	white	iou_0_4_conf_0_05_agn_nms_False	0.326	below_threshold	23	2456	2054	no	NA	NA	NA	NA	NA	NA	NA	NA
20210703140256564_left_rect_cc.png	FP	krill	1336	386	1404	335	0.05	white	iou_0_4_conf_0_05_agn_nms_False	0.326	below_threshold	24	2456	2054	no	NA	NA	NA	NA	NA	NA	NA	NA
20210703140323804_left_rect_cc.png	FP	krill	711	1054	747	997	0.28	white	iou_0_4_conf_0_05_agn_nms_False	0.326	below_threshold	25	2456	2054	no	NA	NA	NA	NA	NA	NA	NA	NA
20210703140323804_left_rect_cc.png	FP	fish	2382	1837	2456	1613	0.14	white	iou_0_4_conf_0_05_agn_nms_False	0.326	below_threshold	26	2456	2054	no	NA	NA	NA	NA	NA	NA	NA	NA
20210703140325312_left_rect_cc.png	FP	fish	2135	1969	2439	1820	0.59	white	iou_0_4_conf_0_05_agn_nms_False	0.326	above_threshold	27	2456	2054	no	NA	NA	NA	NA	NA	NA	NA	NA
20210703140325312_left_rect_cc.png	FP	krill	1894	969	1950	925	0.42	white	iou_0_4_conf_0_05_agn_nms_False	0.326	above_threshold	28	2456	2054	no	NA	NA	NA	NA	NA	NA	NA	NA
20210703140325312_left_rect_cc.png	FP	krill	851	1710	886	1651	0.08	white	iou_0_4_conf_0_05_agn_nms_False	0.326	below_threshold	29	2456	2054	no	NA	NA	NA	NA	NA	NA	NA	NA
20210703140325312_left_rect_cc.png	FP	krill	1561	790	1600	748	0.07	white	iou_0_4_conf_0_05_agn_nms_False	0.326	below_threshold	30	2456	2054	no	NA	NA	NA	NA	NA	NA	NA	NA
20210703140325515_left_rect_cc.png	FP	krill	1478	1126	1519	1093	0.26	white	iou_0_4_conf_0_05_agn_nms_False	0.326	below_threshold	31	2456	2054	no	NA	NA	NA	NA	NA	NA	NA	NA
20210703140330841_left_rect_cc.png	FP	fish	2227	1159	2455	943	0.29	white	iou_0_4_conf_0_05_agn_nms_False	0.326	below_threshold	32	2456	2054	no	NA	NA	NA	NA	NA	NA	NA	NA
20210703140330841_left_rect_cc.png	FP	krill	519	1785	559	1730	0.05	white	iou_0_4_conf_0_05_agn_nms_False	0.326	below_threshold	33	2456	2054	no	NA	NA	NA	NA	NA	NA	NA	NA
20210703140351143_left_rect_cc.png	FP	krill	1855	1074	1927	993	0.09	white	iou_0_4_conf_0_05_agn_nms_False	0.326	below_threshold	34	2456	2054	no	NA	NA	NA	NA	NA	NA	NA	NA
20210703140436272_left_rect_cc.png	FN	krill	878	546	934	512	NA	white	iou_0_4_conf_0_05_agn_nms_False	0.326	NA	35	2456	2054	no	NA	NA	NA	NA	NA	NA	NA	NA
20210703140436272_left_rect_cc.png	FP	krill	852	560	934	513	0.58	white	iou_0_4_conf_0_05_agn_nms_False	0.326	above_threshold	36	2456	2054	no	NA	NA	NA	NA	NA	NA	NA	NA
20210703140436272_left_rect_cc.png	FP	krill	2430	472	2456	386	0.17	white	iou_0_4_conf_0_05_agn_nms_False	0.326	below_threshold	37	2456	2054	no	NA	NA	NA	NA	NA	NA	NA	NA
20210703140436272_left_rect_cc.png	FP	krill	2431	423	2456	378	0.1	white	iou_0_4_conf_0_05_agn_nms_False	0.326	below_threshold	38	2456	2054	no	NA	NA	NA	NA	NA	NA	NA	NA
20210703140436272_left_rect_cc.png	FP	krill	936	108	992	66	0.09	white	iou_0_4_conf_0_05_agn_nms_False	0.326	below_threshold	39	2456	2054	no	NA	NA	NA	NA	NA	NA	NA	NA
20210703140443609_left_rect_cc.png	FP	fish	1840	1906	2013	1570	0.26	white	iou_0_4_conf_0_05_agn_nms_False	0.326	below_threshold	40	2456	2054	no	NA	NA	NA	NA	NA	NA	NA	NA
20210703140443609_left_rect_cc.png	FP	fish	2237	1837	2448	1720	0.16	white	iou_0_4_conf_0_05_agn_nms_False	0.326	below_threshold	41	2456	2054	no	NA	NA	NA	NA	NA	NA	NA	NA
20210703140500795_left_rect_cc.png	FP	krill	752	583	799	533	0.23	white	iou_0_4_conf_0_05_agn_nms_False	0.326	below_threshold	42	2456	2054	no	NA	NA	NA	NA	NA	NA	NA	NA
20210703140523917_left_rect_cc.png	FP	fish	2302	1709	2451	1627	0.21	white	iou_0_4_conf_0_05_agn_nms_False	0.326	below_threshold	44	2456	2054	no	NA	NA	NA	NA	NA	NA	NA	NA
20210703140524420_left_rect_cc.png	FN	fish	1732	1666	2215	1227	NA	white	iou_0_4_conf_0_05_agn_nms_False	0.326	NA	45	2456	2054	no	NA	NA	NA	NA	NA	NA	NA	NA
20210703140524420_left_rect_cc.png	FP	fish	1883	1477	2221	1210	0.74	white	iou_0_4_conf_0_05_agn_nms_False	0.326	above_threshold	46	2456	2054	no	NA	NA	NA	NA	NA	NA	NA	NA
20210703140524420_left_rect_cc.png	FP	fish	2268	1652	2451	1412	0.08	white	iou_0_4_conf_0_05_agn_nms_False	0.326	below_threshold	48	2456	2054	no	NA	NA	NA	NA	NA	NA	NA	NA
20210703140524420_left_rect_cc.png	FP	fish	2265	181	2455	22	0.07	white	iou_0_4_conf_0_05_agn_nms_False	0.326	below_threshold	49	2456	2054	no	NA	NA	NA	NA	NA	NA	NA	NA
20210703140524420_left_rect_cc.png	FP	krill	2268	781	2315	750	0.07	white	iou_0_4_conf_0_05_agn_nms_False	0.326	below_threshold	50	2456	2054	no	NA	NA	NA	NA	NA	NA	NA	NA
20220221134233489_left_rect_cc.png	FP	pelagic_shrimp	569	598	864	278	0.13	white	iou_0_4_conf_0_05_agn_nms_False	0.326	below_threshold	52	2456	2054	no	NA	NA	NA	NA	NA	NA	NA	NA
20220221134302538_left_rect_cc.png	FP	lanternfish	1531	1901	1569	1873	0.33	white	iou_0_4_conf_0_05_agn_nms_False	0.326	above_threshold	54	2456	2054	no	NA	NA	NA	NA	NA	NA	NA	NA
20220221134304649_left_rect_cc.png	FP	lanternfish	2026	460	2279	363	0.71	white	iou_0_4_conf_0_05_agn_nms_False	0.326	above_threshold	55	2456	2054	no	NA	NA	NA	NA	NA	NA	NA	NA
20220221134304649_left_rect_cc.png	FP	lanternfish	1878	1912	1918	1862	0.05	white	iou_0_4_conf_0_05_agn_nms_False	0.326	below_threshold	56	2456	2054	no	NA	NA	NA	NA	NA	NA	NA	NA
20220221134313998_left_rect_cc.png	FP	lanternfish	1542	222	1673	115	0.6	white	iou_0_4_conf_0_05_agn_nms_False	0.326	above_threshold	57	2456	2054	no	NA	NA	NA	NA	NA	NA	NA	NA
20220221134316007_left_rect_cc.png	FP	lanternfish	746	132	824	107	0.22	white	iou_0_4_conf_0_05_agn_nms_False	0.326	below_threshold	58	2456	2054	no	NA	NA	NA	NA	NA	NA	NA	NA
20220221134318520_left_rect_cc.png	FN	lanternfish	1076	1610	1228	1465	NA	white	iou_0_4_conf_0_05_agn_nms_False	0.326	NA	59	2456	2054	no	NA	NA	NA	NA	NA	NA	NA	NA
20220221134318520_left_rect_cc.png	FP	lanternfish	1150	1579	1230	1465	0.74	white	iou_0_4_conf_0_05_agn_nms_False	0.326	above_threshold	60	2456	2054	no	NA	NA	NA	NA	NA	NA	NA	NA
20220221134318520_left_rect_cc.png	FP	lanternfish	1291	1965	1311	1940	0.17	white	iou_0_4_conf_0_05_agn_nms_False	0.326	below_threshold	61	2456	2054	no	NA	NA	NA	NA	NA	NA	NA	NA
20220221134320531_left_rect_cc.png	FP	lanternfish	1493	1103	1674	1013	0.15	white	iou_0_4_conf_0_05_agn_nms_False	0.326	below_threshold	62	2456	2054	no	NA	NA	NA	NA	NA	NA	NA	NA
20220221134337017_left_rect_cc.png	FN	lanternfish	1631	1894	1811	1843	NA	white	iou_0_4_conf_0_05_agn_nms_False	0.326	NA	63	2456	2054	no	NA	NA	NA	NA	NA	NA	NA	NA
20220221134337017_left_rect_cc.png	FP	silvery_lightfish	1625	1894	1822	1840	0.76	white	iou_0_4_conf_0_05_agn_nms_False	0.326	above_threshold	64	2456	2054	no	NA	NA	NA	NA	NA	NA	NA	NA
20220221134337017_left_rect_cc.png	FP	silvery_lightfish	178	1709	280	1556	0.7	white	iou_0_4_conf_0_05_agn_nms_False	0.326	above_threshold	65	2456	2054	no	NA	NA	NA	NA	NA	NA	NA	NA
20220221134345457_left_rect_cc.png	FP	silvery_lightfish	2240	1526	2286	1450	0.52	white	iou_0_4_conf_0_05_agn_nms_False	0.326	above_threshold	66	2456	2054	no	NA	NA	NA	NA	NA	NA	NA	NA
20220221134345457_left_rect_cc.png	FP	lanternfish	1977	1916	2001	1902	0.18	white	iou_0_4_conf_0_05_agn_nms_False	0.326	below_threshold	67	2456	2054	no	NA	NA	NA	NA	NA	NA	NA	NA
20220221134401036_left_rect_cc.png	FN	lanternfish	174	514	270	437	NA	white	iou_0_4_conf_0_05_agn_nms_False	0.326	NA	68	2456	2054	no	NA	NA	NA	NA	NA	NA	NA	NA
20220221134401036_left_rect_cc.png	FP	silvery_lightfish	173	518	261	448	0.76	white	iou_0_4_conf_0_05_agn_nms_False	0.326	above_threshold	69	2456	2054	no	NA	NA	NA	NA	NA	NA	NA	NA
20220221134403247_left_rect_cc.png	FN	lanternfish	1194	369	1384	238	NA	white	iou_0_4_conf_0_05_agn_nms_False	0.326	NA	70	2456	2054	no	NA	NA	NA	NA	NA	NA	NA	NA
20220221134423047_left_rect_cc.png	FN	silvery_lightfish	541	1718	587	1656	NA	white	iou_0_4_conf_0_05_agn_nms_False	0.326	NA	72	2456	2054	no	NA	NA	NA	NA	NA	NA	NA	NA
20220221134423047_left_rect_cc.png	FN	silvery_lightfish	332	1135	457	1051	NA	white	iou_0_4_conf_0_05_agn_nms_False	0.326	NA	73	2456	2054	no	NA	NA	NA	NA	NA	NA	NA	NA
20220221134423047_left_rect_cc.png	FP	lanternfish	541	1718	586	1657	0.8	white	iou_0_4_conf_0_05_agn_nms_False	0.326	above_threshold	74	2456	2054	no	NA	NA	NA	NA	NA	NA	NA	NA
20220221134423047_left_rect_cc.png	FP	lanternfish	334	1137	458	1050	0.77	white	iou_0_4_conf_0_05_agn_nms_False	0.326	above_threshold	75	2456	2054	no	NA	NA	NA	NA	NA	NA	NA	NA
20220221134423047_left_rect_cc.png	FP	lanternfish	891	1160	937	1075	0.61	white	iou_0_4_conf_0_05_agn_nms_False	0.326	above_threshold	76	2456	2054	no	NA	NA	NA	NA	NA	NA	NA	NA
20220221134423047_left_rect_cc.png	FP	krill	1145	140	1163	102	0.51	white	iou_0_4_conf_0_05_agn_nms_False	0.326	above_threshold	77	2456	2054	no	NA	NA	NA	NA	NA	NA	NA	NA
20220221134436215_left_rect_cc.png	FN	lanternfish	281	1899	354	1833	NA	white	iou_0_4_conf_0_05_agn_nms_False	0.326	NA	78	2456	2054	no	NA	NA	NA	NA	NA	NA	NA	NA
20220221134436215_left_rect_cc.png	FP	silvery_lightfish	290	1900	355	1844	0.34	white	iou_0_4_conf_0_05_agn_nms_False	0.326	above_threshold	79	2456	2054	no	NA	NA	NA	NA	NA	NA	NA	NA
20220221134508379_left_rect_cc.png	FP	pelagic_shrimp	649	415	686	375	0.14	white	iou_0_4_conf_0_05_agn_nms_False	0.326	below_threshold	80	2456	2054	no	NA	NA	NA	NA	NA	NA	NA	NA
20220221134508379_left_rect_cc.png	FP	pelagic_shrimp	642	418	690	341	0.05	white	iou_0_4_conf_0_05_agn_nms_False	0.326	below_threshold	81	2456	2054	no	NA	NA	NA	NA	NA	NA	NA	NA
20220221134511192_left_rect_cc.png	FP	krill	1884	300	1991	278	0.18	white	iou_0_4_conf_0_05_agn_nms_False	0.326	below_threshold	82	2456	2054	no	NA	NA	NA	NA	NA	NA	NA	NA
20220221134548684_left_rect_cc.png	FN	lanternfish	1008	1794	1077	1730	NA	white	iou_0_4_conf_0_05_agn_nms_False	0.326	NA	83	2456	2054	no	NA	NA	NA	NA	NA	NA	NA	NA
20220221134548684_left_rect_cc.png	FP	lanternfish	372	624	492	554	0.57	white	iou_0_4_conf_0_05_agn_nms_False	0.326	above_threshold	84	2456	2054	no	NA	NA	NA	NA	NA	NA	NA	NA
20220221134548684_left_rect_cc.png	FP	silvery_lightfish	1007	1793	1069	1729	0.55	white	iou_0_4_conf_0_05_agn_nms_False	0.326	above_threshold	85	2456	2054	no	NA	NA	NA	NA	NA	NA	NA	NA
20220221134548684_left_rect_cc.png	FP	silvery_lightfish	1190	1964	1231	1940	0.34	white	iou_0_4_conf_0_05_agn_nms_False	0.326	above_threshold	86	2456	2054	no	NA	NA	NA	NA	NA	NA	NA	NA
20220221134548684_left_rect_cc.png	FP	lanternfish	1190	1965	1234	1938	0.08	white	iou_0_4_conf_0_05_agn_nms_False	0.326	below_threshold	87	2456	2054	no	NA	NA	NA	NA	NA	NA	NA	NA
20220221134614919_left_rect_cc.png	FP	pelagic_shrimp	199	304	285	268	0.17	white	iou_0_4_conf_0_05_agn_nms_False	0.326	below_threshold	88	2456	2054	no	NA	NA	NA	NA	NA	NA	NA	NA
20220221134621352_left_rect_cc.png	FP	lanternfish	998	1551	1052	1510	0.5	white	iou_0_4_conf_0_05_agn_nms_False	0.326	above_threshold	89	2456	2054	no	NA	NA	NA	NA	NA	NA	NA	NA
20220221134644270_left_rect_cc.png	FN	silvery_lightfish	1086	1764	1134	1706	NA	white	iou_0_4_conf_0_05_agn_nms_False	0.326	NA	90	2456	2054	no	NA	NA	NA	NA	NA	NA	NA	NA
20220221134644270_left_rect_cc.png	FP	lanternfish	1091	1764	1134	1703	0.81	white	iou_0_4_conf_0_05_agn_nms_False	0.326	above_threshold	91	2456	2054	no	NA	NA	NA	NA	NA	NA	NA	NA
20220221134706583_left_rect_cc.png	FP	lanternfish	1197	160	1289	97	0.54	white	iou_0_4_conf_0_05_agn_nms_False	0.326	above_threshold	92	2456	2054	no	NA	NA	NA	NA	NA	NA	NA	NA
20220221134725784_left_rect_cc.png	FN	silvery_lightfish	424	1841	504	1744	NA	white	iou_0_4_conf_0_05_agn_nms_False	0.326	NA	93	2456	2054	no	NA	NA	NA	NA	NA	NA	NA	NA
20220221134725784_left_rect_cc.png	FP	lanternfish	419	1837	505	1747	0.86	white	iou_0_4_conf_0_05_agn_nms_False	0.326	above_threshold	94	2456	2054	no	NA	NA	NA	NA	NA	NA	NA	NA
20220221134725784_left_rect_cc.png	FP	silvery_lightfish	2242	1689	2262	1664	0.39	white	iou_0_4_conf_0_05_agn_nms_False	0.326	above_threshold	95	2456	2054	no	NA	NA	NA	NA	NA	NA	NA	NA
20220221134820868_left_rect_cc.png	FN	silvery_lightfish	1841	1089	1946	973	NA	white	iou_0_4_conf_0_05_agn_nms_False	0.326	NA	96	2456	2054	no	NA	NA	NA	NA	NA	NA	NA	NA
20220221134820868_left_rect_cc.png	FN	silvery_lightfish	195	685	349	638	NA	white	iou_0_4_conf_0_05_agn_nms_False	0.326	NA	97	2456	2054	no	NA	NA	NA	NA	NA	NA	NA	NA
20220221134820868_left_rect_cc.png	FP	lanternfish	197	681	352	638	0.76	white	iou_0_4_conf_0_05_agn_nms_False	0.326	above_threshold	98	2456	2054	no	NA	NA	NA	NA	NA	NA	NA	NA
20220221134820868_left_rect_cc.png	FP	lanternfish	1843	1089	1950	969	0.66	white	iou_0_4_conf_0_05_agn_nms_False	0.326	above_threshold	99	2456	2054	no	NA	NA	NA	NA	NA	NA	NA	NA
20220221134853838_left_rect_cc.png	FP	krill	1715	152	1775	125	0.55	white	iou_0_4_conf_0_05_agn_nms_False	0.326	above_threshold	102	2456	2054	no	NA	NA	NA	NA	NA	NA	NA	NA
20220221135839981_left_rect_cc.png	FN	silvery_lightfish	1284	1964	1401	1930	NA	white	iou_0_4_conf_0_05_agn_nms_False	0.326	NA	103	2456	2054	no	NA	NA	NA	NA	NA	NA	NA	NA
20220221135839981_left_rect_cc.png	FP	silvery_lightfish	1286	1964	1333	1933	0.6	white	iou_0_4_conf_0_05_agn_nms_False	0.326	above_threshold	104	2456	2054	no	NA	NA	NA	NA	NA	NA	NA	NA
20220221135839981_left_rect_cc.png	FP	silvery_lightfish	1365	1963	1395	1952	0.17	white	iou_0_4_conf_0_05_agn_nms_False	0.326	below_threshold	105	2456	2054	no	NA	NA	NA	NA	NA	NA	NA	NA
20220221135845408_left_rect_cc.png	FP	silvery_lightfish	986	1915	1054	1893	0.52	white	iou_0_4_conf_0_05_agn_nms_False	0.326	above_threshold	106	2456	2054	no	NA	NA	NA	NA	NA	NA	NA	NA
20220221135845408_left_rect_cc.png	FP	silvery_lightfish	981	1934	1102	1888	0.15	white	iou_0_4_conf_0_05_agn_nms_False	0.326	below_threshold	107	2456	2054	no	NA	NA	NA	NA	NA	NA	NA	NA
20220221135845408_left_rect_cc.png	FP	silvery_lightfish	1026	1920	1085	1877	0.06	white	iou_0_4_conf_0_05_agn_nms_False	0.326	below_threshold	108	2456	2054	no	NA	NA	NA	NA	NA	NA	NA	NA
20220221135855258_left_rect_cc.png	FP	lanternfish	491	1865	533	1802	0.42	white	iou_0_4_conf_0_05_agn_nms_False	0.326	above_threshold	109	2456	2054	no	NA	NA	NA	NA	NA	NA	NA	NA
20220221140003203_left_rect_cc.png	FP	silvery_lightfish	477	604	593	517	0.61	white	iou_0_4_conf_0_05_agn_nms_False	0.326	above_threshold	110	2456	2054	no	NA	NA	NA	NA	NA	NA	NA	NA
20220221140113869_left_rect_cc.png	FP	lanternfish	2133	773	2199	689	0.48	white	iou_0_4_conf_0_05_agn_nms_False	0.326	above_threshold	111	2456	2054	no	NA	NA	NA	NA	NA	NA	NA	NA
20220221140113869_left_rect_cc.png	FP	lanternfish	493	931	595	879	0.47	white	iou_0_4_conf_0_05_agn_nms_False	0.326	above_threshold	112	2456	2054	no	NA	NA	NA	NA	NA	NA	NA	NA
20220221140427048_left_rect_cc.png	FN	silvery_lightfish	2158	1615	2268	1577	NA	white	iou_0_4_conf_0_05_agn_nms_False	0.326	NA	113	2456	2054	no	NA	NA	NA	NA	NA	NA	NA	NA
20220221140427048_left_rect_cc.png	FP	lanternfish	2160	1617	2262	1577	0.66	white	iou_0_4_conf_0_05_agn_nms_False	0.326	above_threshold	114	2456	2054	no	NA	NA	NA	NA	NA	NA	NA	NA
20220221140612181_left_rect_cc.png	FP	silvery_lightfish	1859	397	1882	381	0.71	white	iou_0_4_conf_0_05_agn_nms_False	0.326	above_threshold	115	2456	2054	no	NA	NA	NA	NA	NA	NA	NA	NA
20220221141530799_left_rect_cc.png	FP	silvery_lightfish	1332	1965	1357	1953	0.07	white	iou_0_4_conf_0_05_agn_nms_False	0.326	below_threshold	116	2456	2054	no	NA	NA	NA	NA	NA	NA	NA	NA
20220221141637136_left_rect_cc.png	FN	silvery_lightfish	561	1925	579	1915	NA	white	iou_0_4_conf_0_05_agn_nms_False	0.326	NA	117	2456	2054	no	NA	NA	NA	NA	NA	NA	NA	NA
20220221141706685_left_rect_cc.png	FP	silvery_lightfish	1787	141	1800	130	0.15	white	iou_0_4_conf_0_05_agn_nms_False	0.326	below_threshold	118	2456	2054	no	NA	NA	NA	NA	NA	NA	NA	NA
20220221141721061_left_rect_cc.png	FP	silvery_lightfish	1825	148	1869	135	0.37	white	iou_0_4_conf_0_05_agn_nms_False	0.326	above_threshold	119	2456	2054	no	NA	NA	NA	NA	NA	NA	NA	NA
20220221141752926_left_rect_cc.png	FP	silvery_lightfish	536	1923	561	1906	0.09	white	iou_0_4_conf_0_05_agn_nms_False	0.326	below_threshold	120	2456	2054	no	NA	NA	NA	NA	NA	NA	NA	NA
20220221141803781_left_rect_cc.png	FN	silvery_lightfish	1396	113	1426	101	NA	white	iou_0_4_conf_0_05_agn_nms_False	0.326	NA	121	2456	2054	no	NA	NA	NA	NA	NA	NA	NA	NA
20220221141803781_left_rect_cc.png	FP	silvery_lightfish	1516	1956	1548	1929	0.22	white	iou_0_4_conf_0_05_agn_nms_False	0.326	below_threshold	122	2456	2054	no	NA	NA	NA	NA	NA	NA	NA	NA
20220221141810013_left_rect_cc.png	FN	silvery_lightfish	1323	1964	1355	1951	NA	white	iou_0_4_conf_0_05_agn_nms_False	0.326	NA	123	2456	2054	no	NA	NA	NA	NA	NA	NA	NA	NA
20220221141810013_left_rect_cc.png	FN	silvery_lightfish	1331	1963	1402	1943	NA	white	iou_0_4_conf_0_05_agn_nms_False	0.326	NA	124	2456	2054	no	NA	NA	NA	NA	NA	NA	NA	NA
20220221141810013_left_rect_cc.png	FP	silvery_lightfish	1324	1963	1370	1947	0.66	white	iou_0_4_conf_0_05_agn_nms_False	0.326	above_threshold	125	2456	2054	no	NA	NA	NA	NA	NA	NA	NA	NA
20220221141810013_left_rect_cc.png	FP	silvery_lightfish	1525	131	1588	109	0.08	white	iou_0_4_conf_0_05_agn_nms_False	0.326	below_threshold	126	2456	2054	no	NA	NA	NA	NA	NA	NA	NA	NA
20220221141917962_left_rect_cc.png	FP	silvery_lightfish	1234	1964	1278	1953	0.31	white	iou_0_4_conf_0_05_agn_nms_False	0.326	below_threshold	127	2456	2054	no	NA	NA	NA	NA	NA	NA	NA	NA
20220221141917962_left_rect_cc.png	FP	silvery_lightfish	1232	1962	1254	1952	0.07	white	iou_0_4_conf_0_05_agn_nms_False	0.326	below_threshold	128	2456	2054	no	NA	NA	NA	NA	NA	NA	NA	NA
20220221141920273_left_rect_cc.png	FN	silvery_lightfish	1206	157	1396	120	NA	white	iou_0_4_conf_0_05_agn_nms_False	0.326	NA	129	2456	2054	no	NA	NA	NA	NA	NA	NA	NA	NA
20220221141920273_left_rect_cc.png	FN	silvery_lightfish	1221	193	1347	112	NA	white	iou_0_4_conf_0_05_agn_nms_False	0.326	NA	130	2456	2054	no	NA	NA	NA	NA	NA	NA	NA	NA
20220221141920273_left_rect_cc.png	FN	silvery_lightfish	928	943	993	883	NA	white	iou_0_4_conf_0_05_agn_nms_False	0.326	NA	131	2456	2054	no	NA	NA	NA	NA	NA	NA	NA	NA
20220221141920273_left_rect_cc.png	FP	silvery_lightfish	888	941	995	853	0.73	white	iou_0_4_conf_0_05_agn_nms_False	0.326	above_threshold	132	2456	2054	no	NA	NA	NA	NA	NA	NA	NA	NA
20220221141920273_left_rect_cc.png	FP	silvery_lightfish	1236	187	1340	144	0.6	white	iou_0_4_conf_0_05_agn_nms_False	0.326	above_threshold	133	2456	2054	no	NA	NA	NA	NA	NA	NA	NA	NA
20220221141920273_left_rect_cc.png	FP	silvery_lightfish	1313	154	1395	126	0.43	white	iou_0_4_conf_0_05_agn_nms_False	0.326	above_threshold	134	2456	2054	no	NA	NA	NA	NA	NA	NA	NA	NA
20220221141920273_left_rect_cc.png	FP	silvery_lightfish	1313	144	1348	113	0.4	white	iou_0_4_conf_0_05_agn_nms_False	0.326	above_threshold	135	2456	2054	no	NA	NA	NA	NA	NA	NA	NA	NA
20220221141920273_left_rect_cc.png	FP	silvery_lightfish	1100	116	1112	100	0.17	white	iou_0_4_conf_0_05_agn_nms_False	0.326	below_threshold	136	2456	2054	no	NA	NA	NA	NA	NA	NA	NA	NA
20220221141920273_left_rect_cc.png	FP	silvery_lightfish	1336	142	1391	103	0.11	white	iou_0_4_conf_0_05_agn_nms_False	0.326	below_threshold	137	2456	2054	no	NA	NA	NA	NA	NA	NA	NA	NA
20220221141920273_left_rect_cc.png	FP	silvery_lightfish	1329	233	1472	137	0.08	white	iou_0_4_conf_0_05_agn_nms_False	0.326	below_threshold	138	2456	2054	no	NA	NA	NA	NA	NA	NA	NA	NA
20220221141920273_left_rect_cc.png	FP	silvery_lightfish	1434	206	1489	102	0.08	white	iou_0_4_conf_0_05_agn_nms_False	0.326	below_threshold	139	2456	2054	no	NA	NA	NA	NA	NA	NA	NA	NA
20220221142006203_left_rect_cc.png	FP	silvery_lightfish	1411	1963	1489	1952	0.15	white	iou_0_4_conf_0_05_agn_nms_False	0.326	below_threshold	140	2456	2054	no	NA	NA	NA	NA	NA	NA	NA	NA
20220221142009016_left_rect_cc.png	FN	silvery_lightfish	466	153	492	134	NA	white	iou_0_4_conf_0_05_agn_nms_False	0.326	NA	141	2456	2054	no	NA	NA	NA	NA	NA	NA	NA	NA
20220221142009016_left_rect_cc.png	FP	silvery_lightfish	1067	1964	1226	1929	0.05	white	iou_0_4_conf_0_05_agn_nms_False	0.326	below_threshold	142	2456	2054	no	NA	NA	NA	NA	NA	NA	NA	NA
20220221142015550_left_rect_cc.png	FP	silvery_lightfish	1998	1750	2065	1660	0.83	white	iou_0_4_conf_0_05_agn_nms_False	0.326	above_threshold	143	2456	2054	no	NA	NA	NA	NA	NA	NA	NA	NA
20220221142021982_left_rect_cc.png	FP	silvery_lightfish	1344	1961	1420	1938	0.1	white	iou_0_4_conf_0_05_agn_nms_False	0.326	below_threshold	144	2456	2054	no	NA	NA	NA	NA	NA	NA	NA	NA
20220221203554477_left_rect_cc.png	FP	krill	1906	672	1979	635	0.2	white	iou_0_4_conf_0_05_agn_nms_False	0.326	below_threshold	146	2456	2054	no	NA	NA	NA	NA	NA	NA	NA	NA
20220221203624126_left_rect_cc.png	FN	lanternfish	977	306	1517	100	NA	white	iou_0_4_conf_0_05_agn_nms_False	0.326	NA	150	2456	2054	no	NA	NA	NA	NA	NA	NA	NA	NA
20220221203626438_left_rect_cc.png	FN	lanternfish	697	1473	736	1401	NA	white	iou_0_4_conf_0_05_agn_nms_False	0.326	NA	151	2456	2054	no	NA	NA	NA	NA	NA	NA	NA	NA
20220221203626438_left_rect_cc.png	FP	silvery_lightfish	698	1474	737	1399	0.56	white	iou_0_4_conf_0_05_agn_nms_False	0.326	above_threshold	152	2456	2054	no	NA	NA	NA	NA	NA	NA	NA	NA
20220221203707848_left_rect_cc.png	FP	silvery_lightfish	1948	1627	2001	1585	0.4	white	iou_0_4_conf_0_05_agn_nms_False	0.326	above_threshold	153	2456	2054	no	NA	NA	NA	NA	NA	NA	NA	NA
20220221203810888_left_rect_cc.png	FN	lanternfish	829	1796	885	1759	NA	white	iou_0_4_conf_0_05_agn_nms_False	0.326	NA	154	2456	2054	no	NA	NA	NA	NA	NA	NA	NA	NA
20220221203810888_left_rect_cc.png	FN	lanternfish	621	1612	653	1577	NA	white	iou_0_4_conf_0_05_agn_nms_False	0.326	NA	155	2456	2054	no	NA	NA	NA	NA	NA	NA	NA	NA
20220221204211208_left_rect_cc.png	FP	silvery_lightfish	1733	1798	1795	1766	0.46	white	iou_0_4_conf_0_05_agn_nms_False	0.326	above_threshold	158	2456	2054	no	NA	NA	NA	NA	NA	NA	NA	NA
20220221204237035_left_rect_cc.png	FP	lanternfish	799	245	838	189	0.25	white	iou_0_4_conf_0_05_agn_nms_False	0.326	below_threshold	160	2456	2054	no	NA	NA	NA	NA	NA	NA	NA	NA
20220221204245379_left_rect_cc.png	FP	silvery_lightfish	1694	1853	1749	1820	0.37	white	iou_0_4_conf_0_05_agn_nms_False	0.326	above_threshold	161	2456	2054	no	NA	NA	NA	NA	NA	NA	NA	NA
20220221204252918_left_rect_cc.png	FN	lanternfish	1715	1212	1797	1178	NA	white	iou_0_4_conf_0_05_agn_nms_False	0.326	NA	162	2456	2054	no	NA	NA	NA	NA	NA	NA	NA	NA
20220221204252918_left_rect_cc.png	FP	silvery_lightfish	1715	1209	1798	1178	0.67	white	iou_0_4_conf_0_05_agn_nms_False	0.326	above_threshold	163	2456	2054	no	NA	NA	NA	NA	NA	NA	NA	NA
20220221204544454_left_rect_cc.png	FP	lanternfish	360	1689	409	1631	0.06	white	iou_0_4_conf_0_05_agn_nms_False	0.326	below_threshold	170	2456	2054	no	NA	NA	NA	NA	NA	NA	NA	NA
20220221204733192_left_rect_cc.png	FN	lanternfish	967	448	1027	409	NA	white	iou_0_4_conf_0_05_agn_nms_False	0.326	NA	172	2456	2054	no	NA	NA	NA	NA	NA	NA	NA	NA
20220221204733192_left_rect_cc.png	FP	silvery_lightfish	969	447	1027	409	0.64	white	iou_0_4_conf_0_05_agn_nms_False	0.326	above_threshold	173	2456	2054	no	NA	NA	NA	NA	NA	NA	NA	NA
20220221204733192_left_rect_cc.png	FP	pelagic_shrimp	845	202	920	125	0.38	white	iou_0_4_conf_0_05_agn_nms_False	0.326	above_threshold	174	2456	2054	no	NA	NA	NA	NA	NA	NA	NA	NA
20220221204736007_left_rect_cc.png	FP	krill	781	851	824	835	0.08	white	iou_0_4_conf_0_05_agn_nms_False	0.326	below_threshold	176	2456	2054	no	NA	NA	NA	NA	NA	NA	NA	NA
20220221205942274_left_rect_cc.png	FP	krill	206	265	327	218	0.14	white	iou_0_4_conf_0_05_agn_nms_False	0.326	below_threshold	179	2456	2054	no	NA	NA	NA	NA	NA	NA	NA	NA
20220221210040673_left_rect_cc.png	FN	krill	1364	115	1436	99	NA	white	iou_0_4_conf_0_05_agn_nms_False	0.326	NA	180	2456	2054	no	NA	NA	NA	NA	NA	NA	NA	NA
20220221210103186_left_rect_cc.png	FN	lanternfish	353	628	431	479	NA	white	iou_0_4_conf_0_05_agn_nms_False	0.326	NA	181	2456	2054	no	NA	NA	NA	NA	NA	NA	NA	NA
20220221210103186_left_rect_cc.png	FP	silvery_lightfish	360	627	434	478	0.81	white	iou_0_4_conf_0_05_agn_nms_False	0.326	above_threshold	182	2456	2054	no	NA	NA	NA	NA	NA	NA	NA	NA
20220221210132643_left_rect_cc.png	FP	lanternfish	1800	1139	1846	1102	0.22	white	iou_0_4_conf_0_05_agn_nms_False	0.326	below_threshold	185	2456	2054	no	NA	NA	NA	NA	NA	NA	NA	NA
20220221210132643_left_rect_cc.png	FP	lanternfish	1003	810	1048	780	0.14	white	iou_0_4_conf_0_05_agn_nms_False	0.326	below_threshold	187	2456	2054	no	NA	NA	NA	NA	NA	NA	NA	NA
20220221210222899_left_rect_cc.png	FP	silvery_lightfish	2220	1362	2300	1279	0.43	white	iou_0_4_conf_0_05_agn_nms_False	0.326	above_threshold	190	2456	2054	no	NA	NA	NA	NA	NA	NA	NA	NA
20220221210222899_left_rect_cc.png	FP	lanternfish	1771	1936	1798	1878	0.12	white	iou_0_4_conf_0_05_agn_nms_False	0.326	below_threshold	191	2456	2054	no	NA	NA	NA	NA	NA	NA	NA	NA
20220221210226015_left_rect_cc.png	FP	krill	1457	1491	1507	1459	0.07	white	iou_0_4_conf_0_05_agn_nms_False	0.326	below_threshold	192	2456	2054	no	NA	NA	NA	NA	NA	NA	NA	NA
20220221210226015_left_rect_cc.png	FP	silvery_lightfish	1458	1492	1506	1460	0.06	white	iou_0_4_conf_0_05_agn_nms_False	0.326	below_threshold	193	2456	2054	no	NA	NA	NA	NA	NA	NA	NA	NA
20220221210314664_left_rect_cc.png	FP	krill	201	1820	249	1786	0.27	white	iou_0_4_conf_0_05_agn_nms_False	0.326	below_threshold	194	2456	2054	no	NA	NA	NA	NA	NA	NA	NA	NA
20220221210318182_left_rect_cc.png	FN	krill	1086	1742	1122	1703	NA	white	iou_0_4_conf_0_05_agn_nms_False	0.326	NA	195	2456	2054	no	NA	NA	NA	NA	NA	NA	NA	NA
20220221210318182_left_rect_cc.png	FP	lanternfish	696	319	743	108	0.66	white	iou_0_4_conf_0_05_agn_nms_False	0.326	above_threshold	196	2456	2054	no	NA	NA	NA	NA	NA	NA	NA	NA
20220221210327029_left_rect_cc.png	FP	krill	811	117	827	105	0.13	white	iou_0_4_conf_0_05_agn_nms_False	0.326	below_threshold	197	2456	2054	no	NA	NA	NA	NA	NA	NA	NA	NA
20220221210331451_left_rect_cc.png	FN	lanternfish	1928	1923	2034	1896	NA	white	iou_0_4_conf_0_05_agn_nms_False	0.326	NA	198	2456	2054	no	NA	NA	NA	NA	NA	NA	NA	NA
20220221210331451_left_rect_cc.png	FP	silvery_lightfish	1930	1924	2034	1894	0.61	white	iou_0_4_conf_0_05_agn_nms_False	0.326	above_threshold	199	2456	2054	no	NA	NA	NA	NA	NA	NA	NA	NA
20220221210331451_left_rect_cc.png	FP	krill	1713	1628	1736	1603	0.23	white	iou_0_4_conf_0_05_agn_nms_False	0.326	below_threshold	200	2456	2054	no	NA	NA	NA	NA	NA	NA	NA	NA
20220221210418196_left_rect_cc.png	FN	silvery_lightfish	729	550	783	510	NA	white	iou_0_4_conf_0_05_agn_nms_False	0.326	NA	201	2456	2054	no	NA	NA	NA	NA	NA	NA	NA	NA
20220221210418196_left_rect_cc.png	FN	silvery_lightfish	704	566	748	520	NA	white	iou_0_4_conf_0_05_agn_nms_False	0.326	NA	202	2456	2054	no	NA	NA	NA	NA	NA	NA	NA	NA
20220221210418196_left_rect_cc.png	FP	silvery_lightfish	701	566	781	510	0.71	white	iou_0_4_conf_0_05_agn_nms_False	0.326	above_threshold	203	2456	2054	no	NA	NA	NA	NA	NA	NA	NA	NA
20220221210423824_left_rect_cc.png	FP	lanternfish	2106	558	2290	444	0.8	white	iou_0_4_conf_0_05_agn_nms_False	0.326	above_threshold	205	2456	2054	no	NA	NA	NA	NA	NA	NA	NA	NA
20220221210504632_left_rect_cc.png	FP	silvery_lightfish	2220	640	2296	619	0.36	white	iou_0_4_conf_0_05_agn_nms_False	0.326	above_threshold	206	2456	2054	no	NA	NA	NA	NA	NA	NA	NA	NA
20220221210504632_left_rect_cc.png	FP	silvery_lightfish	761	1943	782	1873	0.09	white	iou_0_4_conf_0_05_agn_nms_False	0.326	below_threshold	207	2456	2054	no	NA	NA	NA	NA	NA	NA	NA	NA
20220221210504632_left_rect_cc.png	FP	silvery_lightfish	242	1648	325	1529	0.08	white	iou_0_4_conf_0_05_agn_nms_False	0.326	below_threshold	208	2456	2054	no	NA	NA	NA	NA	NA	NA	NA	NA
20220221210513075_left_rect_cc.png	FN	krill	239	1739	264	1712	NA	white	iou_0_4_conf_0_05_agn_nms_False	0.326	NA	209	2456	2054	no	NA	NA	NA	NA	NA	NA	NA	NA
20220221210513075_left_rect_cc.png	FP	krill	227	1755	268	1710	0.4	white	iou_0_4_conf_0_05_agn_nms_False	0.326	above_threshold	210	2456	2054	no	NA	NA	NA	NA	NA	NA	NA	NA
20220221210513075_left_rect_cc.png	FP	krill	194	1774	268	1712	0.12	white	iou_0_4_conf_0_05_agn_nms_False	0.326	below_threshold	211	2456	2054	no	NA	NA	NA	NA	NA	NA	NA	NA
20220221210525539_left_rect_cc.png	FP	silvery_lightfish	2161	1887	2204	1863	0.66	white	iou_0_4_conf_0_05_agn_nms_False	0.326	above_threshold	213	2456	2054	no	NA	NA	NA	NA	NA	NA	NA	NA
20220222121025793_left_rect_cc.png	FP	silvery_lightfish	687	769	743	737	0.09	white	iou_0_4_conf_0_05_agn_nms_False	0.326	below_threshold	215	2456	2054	no	NA	NA	NA	NA	NA	NA	NA	NA
20220222121136906_left_rect_cc.png	FP	krill	1662	159	1684	119	0.05	white	iou_0_4_conf_0_05_agn_nms_False	0.326	below_threshold	216	2456	2054	no	NA	NA	NA	NA	NA	NA	NA	NA
20220222121145953_left_rect_cc.png	FP	krill	1474	1914	1613	1858	0.06	white	iou_0_4_conf_0_05_agn_nms_False	0.326	below_threshold	217	2456	2054	no	NA	NA	NA	NA	NA	NA	NA	NA
20220222121204045_left_rect_cc.png	FN	lanternfish	804	1819	894	1623	NA	white	iou_0_4_conf_0_05_agn_nms_False	0.326	NA	218	2456	2054	no	NA	NA	NA	NA	NA	NA	NA	NA
20220222121204045_left_rect_cc.png	FP	krill	813	1817	889	1626	0.75	white	iou_0_4_conf_0_05_agn_nms_False	0.326	above_threshold	219	2456	2054	no	NA	NA	NA	NA	NA	NA	NA	NA
20220222121204045_left_rect_cc.png	FP	pelagic_shrimp	1090	266	1166	215	0.07	white	iou_0_4_conf_0_05_agn_nms_False	0.326	below_threshold	221	2456	2054	no	NA	NA	NA	NA	NA	NA	NA	NA
20220222121240637_left_rect_cc.png	FP	pelagic_shrimp	1664	1245	1757	1167	0.28	white	iou_0_4_conf_0_05_agn_nms_False	0.326	below_threshold	224	2456	2054	no	NA	NA	NA	NA	NA	NA	NA	NA
20220222121240637_left_rect_cc.png	FP	pelagic_shrimp	1605	1299	1763	1161	0.06	white	iou_0_4_conf_0_05_agn_nms_False	0.326	below_threshold	225	2456	2054	no	NA	NA	NA	NA	NA	NA	NA	NA
20220222121407380_left_rect_cc.png	FP	krill	2168	267	2207	184	0.36	white	iou_0_4_conf_0_05_agn_nms_False	0.326	above_threshold	226	2456	2054	no	NA	NA	NA	NA	NA	NA	NA	NA
20220222121535424_left_rect_cc.png	FN	lanternfish	1655	1421	1750	1301	NA	white	iou_0_4_conf_0_05_agn_nms_False	0.326	NA	228	2456	2054	no	NA	NA	NA	NA	NA	NA	NA	NA
20220222121535424_left_rect_cc.png	FN	silvery_lightfish	1694	1822	1745	1742	NA	white	iou_0_4_conf_0_05_agn_nms_False	0.326	NA	229	2456	2054	no	NA	NA	NA	NA	NA	NA	NA	NA
20220222121535424_left_rect_cc.png	FP	lanternfish	1697	1821	1737	1745	0.79	white	iou_0_4_conf_0_05_agn_nms_False	0.326	above_threshold	230	2456	2054	no	NA	NA	NA	NA	NA	NA	NA	NA
20220222121535424_left_rect_cc.png	FP	krill	998	131	1112	103	0.3	white	iou_0_4_conf_0_05_agn_nms_False	0.326	below_threshold	231	2456	2054	no	NA	NA	NA	NA	NA	NA	NA	NA
20220222121554020_left_rect_cc.png	FP	lanternfish	1615	160	1810	119	0.24	white	iou_0_4_conf_0_05_agn_nms_False	0.326	below_threshold	232	2456	2054	no	NA	NA	NA	NA	NA	NA	NA	NA
20220222121554020_left_rect_cc.png	FP	silvery_lightfish	1621	148	1713	116	0.09	white	iou_0_4_conf_0_05_agn_nms_False	0.326	below_threshold	233	2456	2054	no	NA	NA	NA	NA	NA	NA	NA	NA
20220222121554020_left_rect_cc.png	FP	lanternfish	1621	146	1714	116	0.07	white	iou_0_4_conf_0_05_agn_nms_False	0.326	below_threshold	234	2456	2054	no	NA	NA	NA	NA	NA	NA	NA	NA
20220222121640363_right_rect_cc.png	FP	lanternfish	1969	1889	2198	1827	0.55	white	iou_0_4_conf_0_05_agn_nms_False	0.326	above_threshold	235	2456	2054	no	NA	NA	NA	NA	NA	NA	NA	NA
20220222121758665_left_rect_cc.png	FN	silvery_lightfish	2100	185	2130	174	NA	white	iou_0_4_conf_0_05_agn_nms_False	0.326	NA	236	2456	2054	no	NA	NA	NA	NA	NA	NA	NA	NA
20220222122705185_left_rect_cc.png	FN	lanternfish	1751	1783	1792	1732	NA	white	iou_0_4_conf_0_05_agn_nms_False	0.326	NA	237	2456	2054	no	NA	NA	NA	NA	NA	NA	NA	NA
20220222122705185_left_rect_cc.png	FP	silvery_lightfish	1750	1784	1792	1733	0.46	white	iou_0_4_conf_0_05_agn_nms_False	0.326	above_threshold	238	2456	2054	no	NA	NA	NA	NA	NA	NA	NA	NA
20220222122713532_left_rect_cc.png	FN	silvery_lightfish	1727	419	1835	331	NA	white	iou_0_4_conf_0_05_agn_nms_False	0.326	NA	239	2456	2054	no	NA	NA	NA	NA	NA	NA	NA	NA
20220222122802085_left_rect_cc.png	FP	krill	464	150	525	133	0.39	white	iou_0_4_conf_0_05_agn_nms_False	0.326	above_threshold	241	2456	2054	no	NA	NA	NA	NA	NA	NA	NA	NA
20220222122836360_left_rect_cc.png	FN	silvery_lightfish	2212	204	2246	192	NA	white	iou_0_4_conf_0_05_agn_nms_False	0.326	NA	242	2456	2054	no	NA	NA	NA	NA	NA	NA	NA	NA
20220222122842798_left_rect_cc.png	FP	krill	2232	610	2292	553	0.47	white	iou_0_4_conf_0_05_agn_nms_False	0.326	above_threshold	243	2456	2054	no	NA	NA	NA	NA	NA	NA	NA	NA
20220222122935865_left_rect_cc.png	FN	lanternfish	238	1020	370	918	NA	white	iou_0_4_conf_0_05_agn_nms_False	0.326	NA	244	2456	2054	no	NA	NA	NA	NA	NA	NA	NA	NA
20220222122935865_left_rect_cc.png	FP	silvery_lightfish	235	1014	373	921	0.81	white	iou_0_4_conf_0_05_agn_nms_False	0.326	above_threshold	245	2456	2054	no	NA	NA	NA	NA	NA	NA	NA	NA
20220222122935865_left_rect_cc.png	FP	silvery_lightfish	1179	197	1200	176	0.06	white	iou_0_4_conf_0_05_agn_nms_False	0.326	below_threshold	246	2456	2054	no	NA	NA	NA	NA	NA	NA	NA	NA
20220222122941996_left_rect_cc.png	FP	silvery_lightfish	1523	1419	1553	1386	0.23	white	iou_0_4_conf_0_05_agn_nms_False	0.326	below_threshold	247	2456	2054	no	NA	NA	NA	NA	NA	NA	NA	NA
20220222123213485_left_rect_cc.png	FP	silvery_lightfish	1595	1943	1621	1870	0.24	white	iou_0_4_conf_0_05_agn_nms_False	0.326	below_threshold	248	2456	2054	no	NA	NA	NA	NA	NA	NA	NA	NA
20220222123240721_left_rect_cc.png	FP	lanternfish	1137	714	1214	658	0.42	white	iou_0_4_conf_0_05_agn_nms_False	0.326	above_threshold	251	2456	2054	no	NA	NA	NA	NA	NA	NA	NA	NA
20220222123306059_left_rect_cc.png	FP	silvery_lightfish	929	370	948	346	0.55	white	iou_0_4_conf_0_05_agn_nms_False	0.326	above_threshold	252	2456	2054	no	NA	NA	NA	NA	NA	NA	NA	NA
20220222123306059_left_rect_cc.png	FP	krill	1821	855	1844	830	0.15	white	iou_0_4_conf_0_05_agn_nms_False	0.326	below_threshold	253	2456	2054	no	NA	NA	NA	NA	NA	NA	NA	NA
20220222123333399_left_rect_cc.png	FN	krill	1438	215	1495	177	NA	white	iou_0_4_conf_0_05_agn_nms_False	0.326	NA	254	2456	2054	no	NA	NA	NA	NA	NA	NA	NA	NA
20220222123333399_left_rect_cc.png	FP	silvery_lightfish	1444	213	1496	181	0.76	white	iou_0_4_conf_0_05_agn_nms_False	0.326	above_threshold	255	2456	2054	no	NA	NA	NA	NA	NA	NA	NA	NA
20220222124250837_left_rect_cc.png	FP	silvery_lightfish	784	1950	827	1940	0.08	white	iou_0_4_conf_0_05_agn_nms_False	0.326	below_threshold	256	2456	2054	no	NA	NA	NA	NA	NA	NA	NA	NA
20220222124253752_left_rect_cc.png	FP	krill	1609	322	1690	292	0.67	white	iou_0_4_conf_0_05_agn_nms_False	0.326	above_threshold	258	2456	2054	no	NA	NA	NA	NA	NA	NA	NA	NA
20220222124253752_left_rect_cc.png	FP	silvery_lightfish	725	1946	780	1935	0.11	white	iou_0_4_conf_0_05_agn_nms_False	0.326	below_threshold	259	2456	2054	no	NA	NA	NA	NA	NA	NA	NA	NA
20220222124317284_left_rect_cc.png	FP	silvery_lightfish	1089	121	1114	96	0.06	white	iou_0_4_conf_0_05_agn_nms_False	0.326	below_threshold	260	2456	2054	no	NA	NA	NA	NA	NA	NA	NA	NA
20220502004758881.jpg	FP	krill	94	799	121	783	0.52	white	iou_0_4_conf_0_05_agn_nms_False	0.326	above_threshold	261	1228	1027	no	NA	NA	NA	NA	NA	NA	NA	NA
20220502004758881.jpg	FP	krill	1034	421	1048	403	0.21	white	iou_0_4_conf_0_05_agn_nms_False	0.326	below_threshold	263	1228	1027	no	NA	NA	NA	NA	NA	NA	NA	NA
20220502004758881.jpg	FP	krill	1139	369	1150	358	0.11	white	iou_0_4_conf_0_05_agn_nms_False	0.326	below_threshold	264	1228	1027	no	NA	NA	NA	NA	NA	NA	NA	NA
20220502004758881.jpg	FP	fish	120	909	218	874	0.08	white	iou_0_4_conf_0_05_agn_nms_False	0.326	below_threshold	265	1228	1027	no	NA	NA	NA	NA	NA	NA	NA	NA
20220502004758881.jpg	FP	krill	608	780	640	765	0.06	white	iou_0_4_conf_0_05_agn_nms_False	0.326	below_threshold	266	1228	1027	no	NA	NA	NA	NA	NA	NA	NA	NA
20220502004759685.jpg	FP	krill	905	457	921	425	0.65	white	iou_0_4_conf_0_05_agn_nms_False	0.326	above_threshold	267	1228	1027	no	NA	NA	NA	NA	NA	NA	NA	NA
20220502004759685.jpg	FP	krill	542	100	565	88	0.35	white	iou_0_4_conf_0_05_agn_nms_False	0.326	above_threshold	268	1228	1027	no	NA	NA	NA	NA	NA	NA	NA	NA
20220502004759685.jpg	FP	krill	409	847	438	832	0.2	white	iou_0_4_conf_0_05_agn_nms_False	0.326	below_threshold	269	1228	1027	no	NA	NA	NA	NA	NA	NA	NA	NA
20220502004759685.jpg	FP	krill	1120	137	1129	121	0.09	white	iou_0_4_conf_0_05_agn_nms_False	0.326	below_threshold	270	1228	1027	no	NA	NA	NA	NA	NA	NA	NA	NA
20220502004800087.jpg	FP	krill	931	823	959	806	0.58	white	iou_0_4_conf_0_05_agn_nms_False	0.326	above_threshold	271	1228	1027	no	NA	NA	NA	NA	NA	NA	NA	NA
20220502004800087.jpg	FP	krill	1055	204	1077	175	0.46	white	iou_0_4_conf_0_05_agn_nms_False	0.326	above_threshold	272	1228	1027	no	NA	NA	NA	NA	NA	NA	NA	NA
20220502004800590.jpg	FN	krill	776	570	818	551	NA	white	iou_0_4_conf_0_05_agn_nms_False	0.326	NA	273	1228	1027	no	NA	NA	NA	NA	NA	NA	NA	NA
20220502004800590.jpg	FP	krill	764	575	804	554	0.72	white	iou_0_4_conf_0_05_agn_nms_False	0.326	above_threshold	275	1228	1027	no	NA	NA	NA	NA	NA	NA	NA	NA
20220502004800590.jpg	FP	krill	930	965	978	916	0.59	white	iou_0_4_conf_0_05_agn_nms_False	0.326	above_threshold	276	1228	1027	no	NA	NA	NA	NA	NA	NA	NA	NA
20220502004800590.jpg	FP	krill	100	155	112	127	0.47	white	iou_0_4_conf_0_05_agn_nms_False	0.326	above_threshold	277	1228	1027	no	NA	NA	NA	NA	NA	NA	NA	NA
20220502004800590.jpg	FP	krill	828	69	853	60	0.23	white	iou_0_4_conf_0_05_agn_nms_False	0.326	below_threshold	278	1228	1027	no	NA	NA	NA	NA	NA	NA	NA	NA
20220502004800590.jpg	FP	krill	531	707	545	691	0.18	white	iou_0_4_conf_0_05_agn_nms_False	0.326	below_threshold	279	1228	1027	no	NA	NA	NA	NA	NA	NA	NA	NA
20220502004800590.jpg	FP	krill	916	678	932	661	0.15	white	iou_0_4_conf_0_05_agn_nms_False	0.326	below_threshold	280	1228	1027	no	NA	NA	NA	NA	NA	NA	NA	NA
20220502004800590.jpg	FP	krill	76	428	108	413	0.12	white	iou_0_4_conf_0_05_agn_nms_False	0.326	below_threshold	281	1228	1027	no	NA	NA	NA	NA	NA	NA	NA	NA
20220502004800590.jpg	FP	krill	348	931	360	917	0.11	white	iou_0_4_conf_0_05_agn_nms_False	0.326	below_threshold	282	1228	1027	no	NA	NA	NA	NA	NA	NA	NA	NA
20220502004800590.jpg	FP	fish	730	977	890	956	0.1	white	iou_0_4_conf_0_05_agn_nms_False	0.326	below_threshold	283	1228	1027	no	NA	NA	NA	NA	NA	NA	NA	NA
20220502004800590.jpg	FP	krill	977	861	994	845	0.07	white	iou_0_4_conf_0_05_agn_nms_False	0.326	below_threshold	285	1228	1027	no	NA	NA	NA	NA	NA	NA	NA	NA
20220502004800992.jpg	FN	krill	291	918	340	879	NA	white	iou_0_4_conf_0_05_agn_nms_False	0.326	NA	286	1228	1027	no	NA	NA	NA	NA	NA	NA	NA	NA
20220502004800992.jpg	FP	krill	1085	178	1121	162	0.65	white	iou_0_4_conf_0_05_agn_nms_False	0.326	above_threshold	287	1228	1027	no	NA	NA	NA	NA	NA	NA	NA	NA
20220502004800992.jpg	FP	krill	335	710	350	692	0.06	white	iou_0_4_conf_0_05_agn_nms_False	0.326	below_threshold	289	1228	1027	no	NA	NA	NA	NA	NA	NA	NA	NA
20220502004801092.jpg	FN	silvery_lightfish	829	339	868	284	NA	white	iou_0_4_conf_0_05_agn_nms_False	0.326	NA	290	1228	1027	no	NA	NA	NA	NA	NA	NA	NA	NA
20220502004801092.jpg	FP	fish	930	941	987	794	0.09	white	iou_0_4_conf_0_05_agn_nms_False	0.326	below_threshold	291	1228	1027	no	NA	NA	NA	NA	NA	NA	NA	NA
20220502004801394.jpg	FP	krill	1022	133	1067	95	0.77	white	iou_0_4_conf_0_05_agn_nms_False	0.326	above_threshold	292	1228	1027	no	NA	NA	NA	NA	NA	NA	NA	NA
20220502004801394.jpg	FP	krill	1038	520	1071	482	0.26	white	iou_0_4_conf_0_05_agn_nms_False	0.326	below_threshold	293	1228	1027	no	NA	NA	NA	NA	NA	NA	NA	NA
20220502004801394.jpg	FP	lanternfish	1101	786	1139	752	0.13	white	iou_0_4_conf_0_05_agn_nms_False	0.326	below_threshold	294	1228	1027	no	NA	NA	NA	NA	NA	NA	NA	NA
20220502004801394.jpg	FP	krill	716	781	740	765	0.08	white	iou_0_4_conf_0_05_agn_nms_False	0.326	below_threshold	295	1228	1027	no	NA	NA	NA	NA	NA	NA	NA	NA
20220502004801896.jpg	FP	krill	977	954	1024	927	0.52	white	iou_0_4_conf_0_05_agn_nms_False	0.326	above_threshold	297	1228	1027	no	NA	NA	NA	NA	NA	NA	NA	NA
20220502004801896.jpg	FP	krill	927	359	953	349	0.49	white	iou_0_4_conf_0_05_agn_nms_False	0.326	above_threshold	298	1228	1027	no	NA	NA	NA	NA	NA	NA	NA	NA
20220502004801896.jpg	FP	silvery_lightfish	1006	955	1090	922	0.34	white	iou_0_4_conf_0_05_agn_nms_False	0.326	above_threshold	299	1228	1027	no	NA	NA	NA	NA	NA	NA	NA	NA
20220502004801896.jpg	FP	krill	836	577	859	528	0.32	white	iou_0_4_conf_0_05_agn_nms_False	0.326	below_threshold	300	1228	1027	no	NA	NA	NA	NA	NA	NA	NA	NA
20220502004802097.jpg	FN	krill	1047	569	1151	517	NA	white	iou_0_4_conf_0_05_agn_nms_False	0.326	NA	302	1228	1027	no	NA	NA	NA	NA	NA	NA	NA	NA
20220502004802097.jpg	FN	krill	293	623	320	580	NA	white	iou_0_4_conf_0_05_agn_nms_False	0.326	NA	303	1228	1027	no	NA	NA	NA	NA	NA	NA	NA	NA
20220502004802097.jpg	FP	krill	232	925	271	903	0.73	white	iou_0_4_conf_0_05_agn_nms_False	0.326	above_threshold	304	1228	1027	no	NA	NA	NA	NA	NA	NA	NA	NA
20220502004802097.jpg	FP	krill	283	595	319	579	0.67	white	iou_0_4_conf_0_05_agn_nms_False	0.326	above_threshold	305	1228	1027	no	NA	NA	NA	NA	NA	NA	NA	NA
20220502004802097.jpg	FP	krill	304	624	323	594	0.65	white	iou_0_4_conf_0_05_agn_nms_False	0.326	above_threshold	306	1228	1027	no	NA	NA	NA	NA	NA	NA	NA	NA
20220502004802097.jpg	FP	krill	709	972	750	936	0.32	white	iou_0_4_conf_0_05_agn_nms_False	0.326	below_threshold	307	1228	1027	no	NA	NA	NA	NA	NA	NA	NA	NA
20220502004802097.jpg	FP	krill	161	350	179	333	0.19	white	iou_0_4_conf_0_05_agn_nms_False	0.326	below_threshold	308	1228	1027	no	NA	NA	NA	NA	NA	NA	NA	NA
20220502004802097.jpg	FP	krill	757	607	778	563	0.16	white	iou_0_4_conf_0_05_agn_nms_False	0.326	below_threshold	309	1228	1027	no	NA	NA	NA	NA	NA	NA	NA	NA
20220502004802097.jpg	FP	krill	719	974	744	961	0.07	white	iou_0_4_conf_0_05_agn_nms_False	0.326	below_threshold	310	1228	1027	no	NA	NA	NA	NA	NA	NA	NA	NA
20220502004802198.jpg	FN	krill	638	67	667	52	NA	white	iou_0_4_conf_0_05_agn_nms_False	0.326	NA	311	1228	1027	no	NA	NA	NA	NA	NA	NA	NA	NA
20220502004802198.jpg	FP	fish	493	628	742	491	0.87	white	iou_0_4_conf_0_05_agn_nms_False	0.326	above_threshold	312	1228	1027	no	NA	NA	NA	NA	NA	NA	NA	NA
20220502004802198.jpg	FP	krill	630	74	665	51	0.57	white	iou_0_4_conf_0_05_agn_nms_False	0.326	above_threshold	313	1228	1027	no	NA	NA	NA	NA	NA	NA	NA	NA
20220502004802198.jpg	FP	krill	778	138	796	110	0.41	white	iou_0_4_conf_0_05_agn_nms_False	0.326	above_threshold	314	1228	1027	no	NA	NA	NA	NA	NA	NA	NA	NA
20220502004802198.jpg	FP	krill	636	699	663	679	0.37	white	iou_0_4_conf_0_05_agn_nms_False	0.326	above_threshold	315	1228	1027	no	NA	NA	NA	NA	NA	NA	NA	NA
20220502004802198.jpg	FP	krill	651	981	686	945	0.25	white	iou_0_4_conf_0_05_agn_nms_False	0.326	below_threshold	316	1228	1027	no	NA	NA	NA	NA	NA	NA	NA	NA
20220502004802198.jpg	FP	krill	739	963	772	931	0.07	white	iou_0_4_conf_0_05_agn_nms_False	0.326	below_threshold	318	1228	1027	no	NA	NA	NA	NA	NA	NA	NA	NA
20220502004802198.jpg	FP	krill	833	244	856	232	0.07	white	iou_0_4_conf_0_05_agn_nms_False	0.326	below_threshold	319	1228	1027	no	NA	NA	NA	NA	NA	NA	NA	NA
20220502004802399.jpg	FN	krill	1077	835	1101	820	NA	white	iou_0_4_conf_0_05_agn_nms_False	0.326	NA	320	1228	1027	no	NA	NA	NA	NA	NA	NA	NA	NA
20220502004802399.jpg	FP	krill	1072	834	1102	808	0.52	white	iou_0_4_conf_0_05_agn_nms_False	0.326	above_threshold	321	1228	1027	no	NA	NA	NA	NA	NA	NA	NA	NA
20220502004802399.jpg	FP	krill	917	966	946	952	0.45	white	iou_0_4_conf_0_05_agn_nms_False	0.326	above_threshold	322	1228	1027	no	NA	NA	NA	NA	NA	NA	NA	NA
20220502004802399.jpg	FP	krill	793	918	818	898	0.38	white	iou_0_4_conf_0_05_agn_nms_False	0.326	above_threshold	323	1228	1027	no	NA	NA	NA	NA	NA	NA	NA	NA
20220502004802399.jpg	FP	krill	320	121	342	93	0.34	white	iou_0_4_conf_0_05_agn_nms_False	0.326	above_threshold	324	1228	1027	no	NA	NA	NA	NA	NA	NA	NA	NA
20220502004802399.jpg	FP	krill	295	884	309	858	0.19	white	iou_0_4_conf_0_05_agn_nms_False	0.326	below_threshold	325	1228	1027	no	NA	NA	NA	NA	NA	NA	NA	NA
20220502004802399.jpg	FP	krill	1130	394	1148	374	0.17	white	iou_0_4_conf_0_05_agn_nms_False	0.326	below_threshold	326	1228	1027	no	NA	NA	NA	NA	NA	NA	NA	NA
20220502004802399.jpg	FP	krill	748	783	764	763	0.16	white	iou_0_4_conf_0_05_agn_nms_False	0.326	below_threshold	327	1228	1027	no	NA	NA	NA	NA	NA	NA	NA	NA
20220502004802399.jpg	FP	krill	289	278	306	266	0.07	white	iou_0_4_conf_0_05_agn_nms_False	0.326	below_threshold	328	1228	1027	no	NA	NA	NA	NA	NA	NA	NA	NA
20220502004802701.jpg	FN	krill	289	124	379	66	NA	white	iou_0_4_conf_0_05_agn_nms_False	0.326	NA	329	1228	1027	no	NA	NA	NA	NA	NA	NA	NA	NA
20220502004802701.jpg	FP	krill	974	377	1001	360	0.63	white	iou_0_4_conf_0_05_agn_nms_False	0.326	above_threshold	330	1228	1027	no	NA	NA	NA	NA	NA	NA	NA	NA
20220502004802701.jpg	FP	krill	130	944	175	899	0.46	white	iou_0_4_conf_0_05_agn_nms_False	0.326	above_threshold	331	1228	1027	no	NA	NA	NA	NA	NA	NA	NA	NA
20220502004802701.jpg	FP	krill	524	738	556	690	0.44	white	iou_0_4_conf_0_05_agn_nms_False	0.326	above_threshold	332	1228	1027	no	NA	NA	NA	NA	NA	NA	NA	NA
20220502004802701.jpg	FP	krill	157	891	180	860	0.33	white	iou_0_4_conf_0_05_agn_nms_False	0.326	above_threshold	333	1228	1027	no	NA	NA	NA	NA	NA	NA	NA	NA
20220502004802701.jpg	FP	krill	832	68	859	60	0.19	white	iou_0_4_conf_0_05_agn_nms_False	0.326	below_threshold	334	1228	1027	no	NA	NA	NA	NA	NA	NA	NA	NA
20220502004802701.jpg	FP	krill	867	239	950	208	0.1	white	iou_0_4_conf_0_05_agn_nms_False	0.326	below_threshold	335	1228	1027	no	NA	NA	NA	NA	NA	NA	NA	NA
20220502004802701.jpg	FP	krill	900	239	936	213	0.07	white	iou_0_4_conf_0_05_agn_nms_False	0.326	below_threshold	336	1228	1027	no	NA	NA	NA	NA	NA	NA	NA	NA
20220502004802801.jpg	FP	krill	238	342	290	292	0.77	white	iou_0_4_conf_0_05_agn_nms_False	0.326	above_threshold	341	1228	1027	no	NA	NA	NA	NA	NA	NA	NA	NA
20220502004802801.jpg	FP	krill	76	673	143	615	0.62	white	iou_0_4_conf_0_05_agn_nms_False	0.326	above_threshold	342	1228	1027	no	NA	NA	NA	NA	NA	NA	NA	NA
20220502004802801.jpg	FP	krill	381	123	397	99	0.56	white	iou_0_4_conf_0_05_agn_nms_False	0.326	above_threshold	344	1228	1027	no	NA	NA	NA	NA	NA	NA	NA	NA
20220502004802801.jpg	FP	krill	727	81	749	65	0.52	white	iou_0_4_conf_0_05_agn_nms_False	0.326	above_threshold	345	1228	1027	no	NA	NA	NA	NA	NA	NA	NA	NA
20220502004802801.jpg	FP	krill	809	79	833	58	0.42	white	iou_0_4_conf_0_05_agn_nms_False	0.326	above_threshold	346	1228	1027	no	NA	NA	NA	NA	NA	NA	NA	NA
20220502004802801.jpg	FP	krill	654	106	704	60	0.41	white	iou_0_4_conf_0_05_agn_nms_False	0.326	above_threshold	347	1228	1027	no	NA	NA	NA	NA	NA	NA	NA	NA
20220502004802801.jpg	FP	krill	507	243	526	211	0.4	white	iou_0_4_conf_0_05_agn_nms_False	0.326	above_threshold	348	1228	1027	no	NA	NA	NA	NA	NA	NA	NA	NA
20220502004802801.jpg	FP	krill	480	768	520	721	0.22	white	iou_0_4_conf_0_05_agn_nms_False	0.326	below_threshold	349	1228	1027	no	NA	NA	NA	NA	NA	NA	NA	NA
20220502004802801.jpg	FP	krill	693	118	733	69	0.11	white	iou_0_4_conf_0_05_agn_nms_False	0.326	below_threshold	350	1228	1027	no	NA	NA	NA	NA	NA	NA	NA	NA
20220502004802801.jpg	FP	krill	607	69	645	57	0.09	white	iou_0_4_conf_0_05_agn_nms_False	0.326	below_threshold	351	1228	1027	no	NA	NA	NA	NA	NA	NA	NA	NA
20220502004802801.jpg	FP	krill	603	71	681	55	0.06	white	iou_0_4_conf_0_05_agn_nms_False	0.326	below_threshold	352	1228	1027	no	NA	NA	NA	NA	NA	NA	NA	NA
20220502004802801.jpg	FP	krill	725	81	789	61	0.05	white	iou_0_4_conf_0_05_agn_nms_False	0.326	below_threshold	353	1228	1027	no	NA	NA	NA	NA	NA	NA	NA	NA
20220502004802801.jpg	FP	krill	628	97	683	60	0.05	white	iou_0_4_conf_0_05_agn_nms_False	0.326	below_threshold	354	1228	1027	no	NA	NA	NA	NA	NA	NA	NA	NA
20220502004802801.jpg	FP	fish	686	117	772	57	0.05	white	iou_0_4_conf_0_05_agn_nms_False	0.326	below_threshold	355	1228	1027	no	NA	NA	NA	NA	NA	NA	NA	NA
20220502004802902.jpg	FN	fish	381	115	508	56	NA	white	iou_0_4_conf_0_05_agn_nms_False	0.326	NA	356	1228	1027	no	NA	NA	NA	NA	NA	NA	NA	NA
20220502004802902.jpg	FN	krill	165	330	195	275	NA	white	iou_0_4_conf_0_05_agn_nms_False	0.326	NA	357	1228	1027	no	NA	NA	NA	NA	NA	NA	NA	NA
20220502004802902.jpg	FP	krill	175	330	198	287	0.74	white	iou_0_4_conf_0_05_agn_nms_False	0.326	above_threshold	358	1228	1027	no	NA	NA	NA	NA	NA	NA	NA	NA
20220502004802902.jpg	FP	krill	348	248	367	212	0.69	white	iou_0_4_conf_0_05_agn_nms_False	0.326	above_threshold	359	1228	1027	no	NA	NA	NA	NA	NA	NA	NA	NA
20220502004802902.jpg	FP	krill	373	343	402	323	0.6	white	iou_0_4_conf_0_05_agn_nms_False	0.326	above_threshold	360	1228	1027	no	NA	NA	NA	NA	NA	NA	NA	NA
20220502004802902.jpg	FP	krill	75	657	98	637	0.57	white	iou_0_4_conf_0_05_agn_nms_False	0.326	above_threshold	361	1228	1027	no	NA	NA	NA	NA	NA	NA	NA	NA
20220502004802902.jpg	FP	krill	389	111	502	54	0.55	white	iou_0_4_conf_0_05_agn_nms_False	0.326	above_threshold	362	1228	1027	no	NA	NA	NA	NA	NA	NA	NA	NA
20220502004802902.jpg	FP	krill	512	86	541	69	0.5	white	iou_0_4_conf_0_05_agn_nms_False	0.326	above_threshold	363	1228	1027	no	NA	NA	NA	NA	NA	NA	NA	NA
20220502004802902.jpg	FP	krill	515	68	557	48	0.4	white	iou_0_4_conf_0_05_agn_nms_False	0.326	above_threshold	364	1228	1027	no	NA	NA	NA	NA	NA	NA	NA	NA
20220502004802902.jpg	FP	krill	435	798	473	755	0.23	white	iou_0_4_conf_0_05_agn_nms_False	0.326	below_threshold	366	1228	1027	no	NA	NA	NA	NA	NA	NA	NA	NA
20220502004802902.jpg	FP	krill	139	584	157	569	0.16	white	iou_0_4_conf_0_05_agn_nms_False	0.326	below_threshold	367	1228	1027	no	NA	NA	NA	NA	NA	NA	NA	NA
20220502004802902.jpg	FP	krill	237	420	263	404	0.11	white	iou_0_4_conf_0_05_agn_nms_False	0.326	below_threshold	368	1228	1027	no	NA	NA	NA	NA	NA	NA	NA	NA
20220502004802902.jpg	FP	krill	174	117	192	77	0.08	white	iou_0_4_conf_0_05_agn_nms_False	0.326	below_threshold	369	1228	1027	no	NA	NA	NA	NA	NA	NA	NA	NA
20220502004802902.jpg	FP	krill	172	249	186	229	0.07	white	iou_0_4_conf_0_05_agn_nms_False	0.326	below_threshold	370	1228	1027	no	NA	NA	NA	NA	NA	NA	NA	NA
20220502004804007.jpg	FP	krill	254	149	279	122	0.41	white	iou_0_4_conf_0_05_agn_nms_False	0.326	above_threshold	371	1228	1027	no	NA	NA	NA	NA	NA	NA	NA	NA
20220502004804007.jpg	FP	krill	1003	106	1028	96	0.24	white	iou_0_4_conf_0_05_agn_nms_False	0.326	below_threshold	372	1228	1027	no	NA	NA	NA	NA	NA	NA	NA	NA
20220502004804509.jpg	FP	krill	483	835	519	800	0.73	white	iou_0_4_conf_0_05_agn_nms_False	0.326	above_threshold	377	1228	1027	no	NA	NA	NA	NA	NA	NA	NA	NA
20220502004804509.jpg	FP	krill	457	868	486	842	0.62	white	iou_0_4_conf_0_05_agn_nms_False	0.326	above_threshold	378	1228	1027	no	NA	NA	NA	NA	NA	NA	NA	NA
20220502004804509.jpg	FP	krill	1102	625	1151	602	0.58	white	iou_0_4_conf_0_05_agn_nms_False	0.326	above_threshold	379	1228	1027	no	NA	NA	NA	NA	NA	NA	NA	NA
20220502004804509.jpg	FP	krill	537	223	556	210	0.06	white	iou_0_4_conf_0_05_agn_nms_False	0.326	below_threshold	380	1228	1027	no	NA	NA	NA	NA	NA	NA	NA	NA
20220502004804610.jpg	FN	krill	635	353	666	317	NA	white	iou_0_4_conf_0_05_agn_nms_False	0.326	NA	381	1228	1027	no	NA	NA	NA	NA	NA	NA	NA	NA
20220502004804610.jpg	FN	krill	228	576	240	545	NA	white	iou_0_4_conf_0_05_agn_nms_False	0.326	NA	382	1228	1027	no	NA	NA	NA	NA	NA	NA	NA	NA
20220502004804610.jpg	FP	krill	801	574	826	560	0.67	white	iou_0_4_conf_0_05_agn_nms_False	0.326	above_threshold	383	1228	1027	no	NA	NA	NA	NA	NA	NA	NA	NA
20220502004804610.jpg	FP	krill	227	586	252	548	0.61	white	iou_0_4_conf_0_05_agn_nms_False	0.326	above_threshold	384	1228	1027	no	NA	NA	NA	NA	NA	NA	NA	NA
20220502004804610.jpg	FP	krill	650	354	665	320	0.48	white	iou_0_4_conf_0_05_agn_nms_False	0.326	above_threshold	385	1228	1027	no	NA	NA	NA	NA	NA	NA	NA	NA
20220502004804610.jpg	FP	krill	155	89	189	75	0.36	white	iou_0_4_conf_0_05_agn_nms_False	0.326	above_threshold	387	1228	1027	no	NA	NA	NA	NA	NA	NA	NA	NA
20220502004804710.jpg	FN	krill	831	222	870	196	NA	white	iou_0_4_conf_0_05_agn_nms_False	0.326	NA	388	1228	1027	no	NA	NA	NA	NA	NA	NA	NA	NA
20220502004804710.jpg	FP	krill	841	210	880	191	0.7	white	iou_0_4_conf_0_05_agn_nms_False	0.326	above_threshold	389	1228	1027	no	NA	NA	NA	NA	NA	NA	NA	NA
20220502004804710.jpg	FP	krill	122	382	147	355	0.64	white	iou_0_4_conf_0_05_agn_nms_False	0.326	above_threshold	390	1228	1027	no	NA	NA	NA	NA	NA	NA	NA	NA
20220502004804710.jpg	FP	krill	836	432	861	418	0.55	white	iou_0_4_conf_0_05_agn_nms_False	0.326	above_threshold	391	1228	1027	no	NA	NA	NA	NA	NA	NA	NA	NA
20220502004804911.jpg	FP	krill	245	435	273	421	0.54	white	iou_0_4_conf_0_05_agn_nms_False	0.326	above_threshold	392	1228	1027	no	NA	NA	NA	NA	NA	NA	NA	NA
20220502004804911.jpg	FP	krill	223	87	235	70	0.18	white	iou_0_4_conf_0_05_agn_nms_False	0.326	below_threshold	393	1228	1027	no	NA	NA	NA	NA	NA	NA	NA	NA
20220502004804911.jpg	FP	krill	903	907	920	894	0.17	white	iou_0_4_conf_0_05_agn_nms_False	0.326	below_threshold	394	1228	1027	no	NA	NA	NA	NA	NA	NA	NA	NA
20220502004805012.jpg	FN	silvery_lightfish	607	892	644	824	NA	white	iou_0_4_conf_0_05_agn_nms_False	0.326	NA	395	1228	1027	no	NA	NA	NA	NA	NA	NA	NA	NA
20220502004805012.jpg	FN	silvery_lightfish	430	806	490	777	NA	white	iou_0_4_conf_0_05_agn_nms_False	0.326	NA	396	1228	1027	no	NA	NA	NA	NA	NA	NA	NA	NA
20220502004805012.jpg	FP	krill	766	64	810	55	0.14	white	iou_0_4_conf_0_05_agn_nms_False	0.326	below_threshold	397	1228	1027	no	NA	NA	NA	NA	NA	NA	NA	NA
20220502004805012.jpg	FP	krill	656	890	673	877	0.14	white	iou_0_4_conf_0_05_agn_nms_False	0.326	below_threshold	398	1228	1027	no	NA	NA	NA	NA	NA	NA	NA	NA
20220502004805213.jpg	FP	krill	622	637	650	614	0.67	white	iou_0_4_conf_0_05_agn_nms_False	0.326	above_threshold	399	1228	1027	no	NA	NA	NA	NA	NA	NA	NA	NA
20220502004805213.jpg	FP	krill	903	966	922	952	0.43	white	iou_0_4_conf_0_05_agn_nms_False	0.326	above_threshold	400	1228	1027	no	NA	NA	NA	NA	NA	NA	NA	NA
20220502004805213.jpg	FP	krill	1075	111	1091	100	0.12	white	iou_0_4_conf_0_05_agn_nms_False	0.326	below_threshold	401	1228	1027	no	NA	NA	NA	NA	NA	NA	NA	NA
20220502004805213.jpg	FP	krill	210	890	220	878	0.11	white	iou_0_4_conf_0_05_agn_nms_False	0.326	below_threshold	402	1228	1027	no	NA	NA	NA	NA	NA	NA	NA	NA
20220502004805414.jpg	FP	krill	975	88	1003	77	0.45	white	iou_0_4_conf_0_05_agn_nms_False	0.326	above_threshold	404	1228	1027	no	NA	NA	NA	NA	NA	NA	NA	NA
20220502004805414.jpg	FP	krill	844	625	867	611	0.31	white	iou_0_4_conf_0_05_agn_nms_False	0.326	below_threshold	406	1228	1027	no	NA	NA	NA	NA	NA	NA	NA	NA
20220502004805414.jpg	FP	krill	704	331	731	318	0.22	white	iou_0_4_conf_0_05_agn_nms_False	0.326	below_threshold	407	1228	1027	no	NA	NA	NA	NA	NA	NA	NA	NA
20220502004805514.jpg	FP	krill	501	601	529	578	0.45	white	iou_0_4_conf_0_05_agn_nms_False	0.326	above_threshold	408	1228	1027	no	NA	NA	NA	NA	NA	NA	NA	NA
20220502004805514.jpg	FP	krill	1102	295	1128	278	0.34	white	iou_0_4_conf_0_05_agn_nms_False	0.326	above_threshold	410	1228	1027	no	NA	NA	NA	NA	NA	NA	NA	NA
20220502004805514.jpg	FP	krill	952	285	969	269	0.16	white	iou_0_4_conf_0_05_agn_nms_False	0.326	below_threshold	411	1228	1027	no	NA	NA	NA	NA	NA	NA	NA	NA
20220502004805514.jpg	FP	krill	450	968	473	943	0.08	white	iou_0_4_conf_0_05_agn_nms_False	0.326	below_threshold	412	1228	1027	no	NA	NA	NA	NA	NA	NA	NA	NA
20220502004805916.jpg	FN	krill	881	77	895	66	NA	white	iou_0_4_conf_0_05_agn_nms_False	0.326	NA	414	1228	1027	no	NA	NA	NA	NA	NA	NA	NA	NA
20220502004805916.jpg	FP	krill	203	724	220	694	0.54	white	iou_0_4_conf_0_05_agn_nms_False	0.326	above_threshold	415	1228	1027	no	NA	NA	NA	NA	NA	NA	NA	NA
20220502004805916.jpg	FP	krill	879	81	899	65	0.33	white	iou_0_4_conf_0_05_agn_nms_False	0.326	above_threshold	416	1228	1027	no	NA	NA	NA	NA	NA	NA	NA	NA
20220502004807123.jpg	FN	krill	657	303	668	279	NA	white	iou_0_4_conf_0_05_agn_nms_False	0.326	NA	417	1228	1027	no	NA	NA	NA	NA	NA	NA	NA	NA
20220502004807123.jpg	FP	krill	642	983	683	936	0.46	white	iou_0_4_conf_0_05_agn_nms_False	0.326	above_threshold	418	1228	1027	no	NA	NA	NA	NA	NA	NA	NA	NA
20220502004807123.jpg	FP	krill	650	303	673	276	0.41	white	iou_0_4_conf_0_05_agn_nms_False	0.326	above_threshold	419	1228	1027	no	NA	NA	NA	NA	NA	NA	NA	NA
20220502004807123.jpg	FP	krill	627	938	645	912	0.35	white	iou_0_4_conf_0_05_agn_nms_False	0.326	above_threshold	420	1228	1027	no	NA	NA	NA	NA	NA	NA	NA	NA
20220502004807324.jpg	FN	krill	1116	764	1134	757	NA	white	iou_0_4_conf_0_05_agn_nms_False	0.326	NA	422	1228	1027	no	NA	NA	NA	NA	NA	NA	NA	NA
20220502004807324.jpg	FP	krill	451	228	471	171	0.68	white	iou_0_4_conf_0_05_agn_nms_False	0.326	above_threshold	423	1228	1027	no	NA	NA	NA	NA	NA	NA	NA	NA
20220502004807324.jpg	FP	krill	1112	765	1136	754	0.56	white	iou_0_4_conf_0_05_agn_nms_False	0.326	above_threshold	424	1228	1027	no	NA	NA	NA	NA	NA	NA	NA	NA
20220502004807424.jpg	FP	krill	861	398	900	340	0.76	white	iou_0_4_conf_0_05_agn_nms_False	0.326	above_threshold	426	1228	1027	no	NA	NA	NA	NA	NA	NA	NA	NA
20220502004807726.jpg	FP	krill	846	896	860	881	0.3	white	iou_0_4_conf_0_05_agn_nms_False	0.326	below_threshold	427	1228	1027	no	NA	NA	NA	NA	NA	NA	NA	NA
20220502004807726.jpg	FP	krill	478	298	498	287	0.21	white	iou_0_4_conf_0_05_agn_nms_False	0.326	below_threshold	428	1228	1027	no	NA	NA	NA	NA	NA	NA	NA	NA
20220502004808228.jpg	FP	krill	581	156	594	131	0.41	white	iou_0_4_conf_0_05_agn_nms_False	0.326	above_threshold	429	1228	1027	no	NA	NA	NA	NA	NA	NA	NA	NA
20220502004808228.jpg	FP	krill	961	138	990	125	0.37	white	iou_0_4_conf_0_05_agn_nms_False	0.326	above_threshold	430	1228	1027	no	NA	NA	NA	NA	NA	NA	NA	NA
20220502004808228.jpg	FP	krill	666	107	683	84	0.3	white	iou_0_4_conf_0_05_agn_nms_False	0.326	below_threshold	431	1228	1027	no	NA	NA	NA	NA	NA	NA	NA	NA
20220502004808228.jpg	FP	krill	118	406	146	394	0.27	white	iou_0_4_conf_0_05_agn_nms_False	0.326	below_threshold	432	1228	1027	no	NA	NA	NA	NA	NA	NA	NA	NA
20220502004808329.jpg	FP	krill	369	143	384	105	0.65	white	iou_0_4_conf_0_05_agn_nms_False	0.326	above_threshold	433	1228	1027	no	NA	NA	NA	NA	NA	NA	NA	NA
20220502004808329.jpg	FP	krill	690	128	704	112	0.24	white	iou_0_4_conf_0_05_agn_nms_False	0.326	below_threshold	435	1228	1027	no	NA	NA	NA	NA	NA	NA	NA	NA
20220502004808329.jpg	FP	krill	97	881	118	867	0.08	white	iou_0_4_conf_0_05_agn_nms_False	0.326	below_threshold	436	1228	1027	no	NA	NA	NA	NA	NA	NA	NA	NA
20220502004808429.jpg	FP	krill	110	106	141	92	0.52	white	iou_0_4_conf_0_05_agn_nms_False	0.326	above_threshold	437	1228	1027	no	NA	NA	NA	NA	NA	NA	NA	NA
20220502004808429.jpg	FP	krill	992	952	1011	936	0.33	white	iou_0_4_conf_0_05_agn_nms_False	0.326	above_threshold	438	1228	1027	no	NA	NA	NA	NA	NA	NA	NA	NA
20220502004808630.jpg	FN	krill	460	361	480	347	NA	white	iou_0_4_conf_0_05_agn_nms_False	0.326	NA	441	1228	1027	no	NA	NA	NA	NA	NA	NA	NA	NA
20220502004808630.jpg	FP	krill	1027	820	1044	797	0.6	white	iou_0_4_conf_0_05_agn_nms_False	0.326	above_threshold	442	1228	1027	no	NA	NA	NA	NA	NA	NA	NA	NA
20220502004808630.jpg	FP	krill	590	965	602	933	0.59	white	iou_0_4_conf_0_05_agn_nms_False	0.326	above_threshold	443	1228	1027	no	NA	NA	NA	NA	NA	NA	NA	NA
20220502004808630.jpg	FP	krill	377	313	397	303	0.47	white	iou_0_4_conf_0_05_agn_nms_False	0.326	above_threshold	444	1228	1027	no	NA	NA	NA	NA	NA	NA	NA	NA
20220502004808630.jpg	FP	krill	465	362	484	337	0.39	white	iou_0_4_conf_0_05_agn_nms_False	0.326	above_threshold	445	1228	1027	no	NA	NA	NA	NA	NA	NA	NA	NA
20220502004808630.jpg	FP	krill	258	588	278	579	0.35	white	iou_0_4_conf_0_05_agn_nms_False	0.326	above_threshold	446	1228	1027	no	NA	NA	NA	NA	NA	NA	NA	NA
20220502004808630.jpg	FP	krill	572	903	591	890	0.07	white	iou_0_4_conf_0_05_agn_nms_False	0.326	below_threshold	447	1228	1027	no	NA	NA	NA	NA	NA	NA	NA	NA
20220503181154374.jpg	FP	krill	734	693	749	674	0.1	white	iou_0_4_conf_0_05_agn_nms_False	0.326	below_threshold	448	1228	1027	no	NA	NA	NA	NA	NA	NA	NA	NA
20220503181156484.jpg	FN	krill	431	143	447	130	NA	white	iou_0_4_conf_0_05_agn_nms_False	0.326	NA	449	1228	1027	no	NA	NA	NA	NA	NA	NA	NA	NA
20220503181157992.jpg	FP	krill	930	638	948	628	0.16	white	iou_0_4_conf_0_05_agn_nms_False	0.326	below_threshold	450	1228	1027	no	NA	NA	NA	NA	NA	NA	NA	NA
20220503181206234.jpg	FN	krill	109	642	123	631	NA	white	iou_0_4_conf_0_05_agn_nms_False	0.326	NA	451	1228	1027	no	NA	NA	NA	NA	NA	NA	NA	NA
20220503181206234.jpg	FP	krill	108	644	127	627	0.27	white	iou_0_4_conf_0_05_agn_nms_False	0.326	below_threshold	452	1228	1027	no	NA	NA	NA	NA	NA	NA	NA	NA
20220503181209752.jpg	FN	krill	711	372	725	364	NA	white	iou_0_4_conf_0_05_agn_nms_False	0.326	NA	453	1228	1027	no	NA	NA	NA	NA	NA	NA	NA	NA
20220503181213672.jpg	FP	krill	1077	638	1101	611	0.36	white	iou_0_4_conf_0_05_agn_nms_False	0.326	above_threshold	455	1228	1027	no	NA	NA	NA	NA	NA	NA	NA	NA
20220503181213873.jpg	FP	fish	714	982	862	927	0.08	white	iou_0_4_conf_0_05_agn_nms_False	0.326	below_threshold	456	1228	1027	no	NA	NA	NA	NA	NA	NA	NA	NA
20220503181218697.jpg	FP	fish	472	982	933	894	0.84	white	iou_0_4_conf_0_05_agn_nms_False	0.326	above_threshold	458	1228	1027	no	NA	NA	NA	NA	NA	NA	NA	NA
20220503181220808.jpg	FN	fish	97	962	274	863	NA	white	iou_0_4_conf_0_05_agn_nms_False	0.326	NA	459	1228	1027	no	NA	NA	NA	NA	NA	NA	NA	NA
20220503181220808.jpg	FP	fish	98	954	187	865	0.4	white	iou_0_4_conf_0_05_agn_nms_False	0.326	above_threshold	460	1228	1027	no	NA	NA	NA	NA	NA	NA	NA	NA
20220503181223220.jpg	FP	fish	1089	946	1118	928	0.15	white	iou_0_4_conf_0_05_agn_nms_False	0.326	below_threshold	462	1228	1027	no	NA	NA	NA	NA	NA	NA	NA	NA
20220503181223723.jpg	FN	fish	96	959	224	907	NA	white	iou_0_4_conf_0_05_agn_nms_False	0.326	NA	463	1228	1027	no	NA	NA	NA	NA	NA	NA	NA	NA
20220503181224024.jpg	FP	fish	95	942	153	879	0.18	white	iou_0_4_conf_0_05_agn_nms_False	0.326	below_threshold	464	1228	1027	no	NA	NA	NA	NA	NA	NA	NA	NA
20220503181225331.jpg	FP	krill	616	415	633	388	0.07	white	iou_0_4_conf_0_05_agn_nms_False	0.326	below_threshold	465	1228	1027	no	NA	NA	NA	NA	NA	NA	NA	NA
20220503181225432.jpg	FP	krill	590	383	610	371	0.07	white	iou_0_4_conf_0_05_agn_nms_False	0.326	below_threshold	466	1228	1027	no	NA	NA	NA	NA	NA	NA	NA	NA
20220503181225432.jpg	FP	lanternfish	562	892	584	873	0.05	white	iou_0_4_conf_0_05_agn_nms_False	0.326	below_threshold	467	1228	1027	no	NA	NA	NA	NA	NA	NA	NA	NA
20220503181225633.jpg	FN	fish	571	988	1022	898	NA	white	iou_0_4_conf_0_05_agn_nms_False	0.326	NA	468	1228	1027	no	NA	NA	NA	NA	NA	NA	NA	NA
20220503181225633.jpg	FP	fish	716	972	1021	879	0.57	white	iou_0_4_conf_0_05_agn_nms_False	0.326	above_threshold	469	1228	1027	no	NA	NA	NA	NA	NA	NA	NA	NA
20220503181230557.jpg	FP	krill	832	219	851	200	0.12	white	iou_0_4_conf_0_05_agn_nms_False	0.326	below_threshold	471	1228	1027	no	NA	NA	NA	NA	NA	NA	NA	NA
20220503181230557.jpg	FP	krill	596	685	610	666	0.09	white	iou_0_4_conf_0_05_agn_nms_False	0.326	below_threshold	472	1228	1027	no	NA	NA	NA	NA	NA	NA	NA	NA
20220503181230557.jpg	FP	krill	609	637	623	615	0.06	white	iou_0_4_conf_0_05_agn_nms_False	0.326	below_threshold	473	1228	1027	no	NA	NA	NA	NA	NA	NA	NA	NA
20220503181231060.jpg	FP	krill	367	911	389	891	0.24	white	iou_0_4_conf_0_05_agn_nms_False	0.326	below_threshold	474	1228	1027	no	NA	NA	NA	NA	NA	NA	NA	NA
20220503181231663.jpg	FN	krill	729	927	750	915	NA	white	iou_0_4_conf_0_05_agn_nms_False	0.326	NA	477	1228	1027	no	NA	NA	NA	NA	NA	NA	NA	NA
20220503181231763.jpg	FN	krill	556	525	586	503	NA	white	iou_0_4_conf_0_05_agn_nms_False	0.326	NA	478	1228	1027	no	NA	NA	NA	NA	NA	NA	NA	NA
20220503181231763.jpg	FN	krill	517	886	534	877	NA	white	iou_0_4_conf_0_05_agn_nms_False	0.326	NA	480	1228	1027	no	NA	NA	NA	NA	NA	NA	NA	NA
20220503181231864.jpg	FN	krill	806	841	826	818	NA	white	iou_0_4_conf_0_05_agn_nms_False	0.326	NA	483	1228	1027	no	NA	NA	NA	NA	NA	NA	NA	NA
20220503181231864.jpg	FP	krill	386	912	404	899	0.24	white	iou_0_4_conf_0_05_agn_nms_False	0.326	below_threshold	484	1228	1027	no	NA	NA	NA	NA	NA	NA	NA	NA
20220503181231864.jpg	FP	krill	422	161	441	136	0.1	white	iou_0_4_conf_0_05_agn_nms_False	0.326	below_threshold	486	1228	1027	no	NA	NA	NA	NA	NA	NA	NA	NA
20220503181232869.jpg	FP	krill	828	166	844	134	0.33	white	iou_0_4_conf_0_05_agn_nms_False	0.326	above_threshold	487	1228	1027	no	NA	NA	NA	NA	NA	NA	NA	NA
20220503181242619.jpg	FN	krill	158	167	173	138	NA	white	iou_0_4_conf_0_05_agn_nms_False	0.326	NA	490	1228	1027	no	NA	NA	NA	NA	NA	NA	NA	NA
20220503181242619.jpg	FP	krill	162	165	178	140	0.21	white	iou_0_4_conf_0_05_agn_nms_False	0.326	below_threshold	491	1228	1027	no	NA	NA	NA	NA	NA	NA	NA	NA
20220512213810966.jpg	FN	silvery_lightfish	115	153	193	103	NA	white	iou_0_4_conf_0_05_agn_nms_False	0.326	NA	492	1228	1027	no	NA	NA	NA	NA	NA	NA	NA	NA
20220512213818804.jpg	FP	krill	154	682	192	647	0.06	white	iou_0_4_conf_0_05_agn_nms_False	0.326	below_threshold	494	1228	1027	no	NA	NA	NA	NA	NA	NA	NA	NA
20220512213823327.jpg	FP	lanternfish	180	614	236	594	0.47	white	iou_0_4_conf_0_05_agn_nms_False	0.326	above_threshold	495	1228	1027	no	NA	NA	NA	NA	NA	NA	NA	NA
20220512213824031.jpg	FN	silvery_lightfish	466	604	532	553	NA	white	iou_0_4_conf_0_05_agn_nms_False	0.326	NA	496	1228	1027	no	NA	NA	NA	NA	NA	NA	NA	NA
20220512213824031.jpg	FP	lanternfish	466	604	531	553	0.85	white	iou_0_4_conf_0_05_agn_nms_False	0.326	above_threshold	497	1228	1027	no	NA	NA	NA	NA	NA	NA	NA	NA
20220512213828755.jpg	FP	krill	1023	320	1033	310	0.07	white	iou_0_4_conf_0_05_agn_nms_False	0.326	below_threshold	498	1228	1027	no	NA	NA	NA	NA	NA	NA	NA	NA
20220512213830765.jpg	FP	krill	927	927	943	913	0.11	white	iou_0_4_conf_0_05_agn_nms_False	0.326	below_threshold	499	1228	1027	no	NA	NA	NA	NA	NA	NA	NA	NA
20220512213830765.jpg	FP	krill	792	844	807	824	0.08	white	iou_0_4_conf_0_05_agn_nms_False	0.326	below_threshold	500	1228	1027	no	NA	NA	NA	NA	NA	NA	NA	NA
20220512213832072.jpg	FN	silvery_lightfish	913	86	970	70	NA	white	iou_0_4_conf_0_05_agn_nms_False	0.326	NA	501	1228	1027	no	NA	NA	NA	NA	NA	NA	NA	NA
20220512213832072.jpg	FP	lanternfish	918	86	972	73	0.47	white	iou_0_4_conf_0_05_agn_nms_False	0.326	above_threshold	502	1228	1027	no	NA	NA	NA	NA	NA	NA	NA	NA
20220512213832474.jpg	FN	silvery_lightfish	350	107	388	55	NA	white	iou_0_4_conf_0_05_agn_nms_False	0.326	NA	503	1228	1027	no	NA	NA	NA	NA	NA	NA	NA	NA
20220512213832474.jpg	FP	lanternfish	350	108	389	55	0.69	white	iou_0_4_conf_0_05_agn_nms_False	0.326	above_threshold	504	1228	1027	no	NA	NA	NA	NA	NA	NA	NA	NA
20220512213834987.jpg	FP	krill	1105	127	1122	112	0.21	white	iou_0_4_conf_0_05_agn_nms_False	0.326	below_threshold	505	1228	1027	no	NA	NA	NA	NA	NA	NA	NA	NA
20220512213837198.jpg	FP	krill	829	823	846	801	0.1	white	iou_0_4_conf_0_05_agn_nms_False	0.326	below_threshold	506	1228	1027	no	NA	NA	NA	NA	NA	NA	NA	NA
20220512213837499.jpg	FP	krill	657	686	671	674	0.11	white	iou_0_4_conf_0_05_agn_nms_False	0.326	below_threshold	507	1228	1027	no	NA	NA	NA	NA	NA	NA	NA	NA
20220512213840012.jpg	FP	krill	877	166	892	146	0.45	white	iou_0_4_conf_0_05_agn_nms_False	0.326	above_threshold	508	1228	1027	no	NA	NA	NA	NA	NA	NA	NA	NA
20220512213840515.jpg	FP	lanternfish	902	306	929	236	0.69	white	iou_0_4_conf_0_05_agn_nms_False	0.326	above_threshold	509	1228	1027	no	NA	NA	NA	NA	NA	NA	NA	NA
20220518180703855.jpg	FN	squid	310	966	365	892	NA	white	iou_0_4_conf_0_05_agn_nms_False	0.326	NA	510	1228	1027	no	NA	NA	NA	NA	NA	NA	NA	NA
20220518180703855.jpg	FP	squid	324	956	368	906	0.55	white	iou_0_4_conf_0_05_agn_nms_False	0.326	above_threshold	511	1228	1027	no	NA	NA	NA	NA	NA	NA	NA	NA
20220518180703956.jpg	FN	squid	157	942	210	862	NA	white	iou_0_4_conf_0_05_agn_nms_False	0.326	NA	512	1228	1027	no	NA	NA	NA	NA	NA	NA	NA	NA
20220518180703956.jpg	FP	squid	154	943	235	833	0.45	white	iou_0_4_conf_0_05_agn_nms_False	0.326	above_threshold	513	1228	1027	no	NA	NA	NA	NA	NA	NA	NA	NA
20220518180703956.jpg	FP	squid	165	938	198	889	0.23	white	iou_0_4_conf_0_05_agn_nms_False	0.326	below_threshold	514	1228	1027	no	NA	NA	NA	NA	NA	NA	NA	NA
20220518180711896.jpg	FP	squid	918	785	946	754	0.62	white	iou_0_4_conf_0_05_agn_nms_False	0.326	above_threshold	515	1228	1027	no	NA	NA	NA	NA	NA	NA	NA	NA
20220518180711896.jpg	FP	squid	1089	145	1108	111	0.62	white	iou_0_4_conf_0_05_agn_nms_False	0.326	above_threshold	516	1228	1027	no	NA	NA	NA	NA	NA	NA	NA	NA
20220518180711997.jpg	FP	squid	331	250	430	187	0.81	white	iou_0_4_conf_0_05_agn_nms_False	0.326	above_threshold	518	1228	1027	no	NA	NA	NA	NA	NA	NA	NA	NA
20220518180711997.jpg	FP	squid	860	154	900	133	0.65	white	iou_0_4_conf_0_05_agn_nms_False	0.326	above_threshold	519	1228	1027	no	NA	NA	NA	NA	NA	NA	NA	NA
20220518180713303.jpg	FP	squid	627	653	651	625	0.1	white	iou_0_4_conf_0_05_agn_nms_False	0.326	below_threshold	520	1228	1027	no	NA	NA	NA	NA	NA	NA	NA	NA
20220518180713303.jpg	FP	squid	619	665	629	622	0.07	white	iou_0_4_conf_0_05_agn_nms_False	0.326	below_threshold	521	1228	1027	no	NA	NA	NA	NA	NA	NA	NA	NA
20220518180713303.jpg	FP	squid	850	564	882	543	0.07	white	iou_0_4_conf_0_05_agn_nms_False	0.326	below_threshold	522	1228	1027	no	NA	NA	NA	NA	NA	NA	NA	NA
20220518180714308.jpg	FP	squid	923	99	952	74	0.18	white	iou_0_4_conf_0_05_agn_nms_False	0.326	below_threshold	523	1228	1027	no	NA	NA	NA	NA	NA	NA	NA	NA
20220518180714409.jpg	FN	krill	213	811	255	772	NA	white	iou_0_4_conf_0_05_agn_nms_False	0.326	NA	524	1228	1027	no	NA	NA	NA	NA	NA	NA	NA	NA
20220518180714409.jpg	FP	squid	211	812	257	772	0.76	white	iou_0_4_conf_0_05_agn_nms_False	0.326	above_threshold	529	1228	1027	no	NA	NA	NA	NA	NA	NA	NA	NA
20220518180714409.jpg	FP	squid	881	314	918	203	0.75	white	iou_0_4_conf_0_05_agn_nms_False	0.326	above_threshold	530	1228	1027	no	NA	NA	NA	NA	NA	NA	NA	NA
20220518180714409.jpg	FP	squid	795	494	827	455	0.73	white	iou_0_4_conf_0_05_agn_nms_False	0.326	above_threshold	531	1228	1027	no	NA	NA	NA	NA	NA	NA	NA	NA
20220518180714409.jpg	FP	squid	271	767	317	741	0.7	white	iou_0_4_conf_0_05_agn_nms_False	0.326	above_threshold	532	1228	1027	no	NA	NA	NA	NA	NA	NA	NA	NA
20220518180714409.jpg	FP	squid	826	102	844	73	0.37	white	iou_0_4_conf_0_05_agn_nms_False	0.326	above_threshold	533	1228	1027	no	NA	NA	NA	NA	NA	NA	NA	NA
20220518180714409.jpg	FP	squid	823	103	856	59	0.07	white	iou_0_4_conf_0_05_agn_nms_False	0.326	below_threshold	534	1228	1027	no	NA	NA	NA	NA	NA	NA	NA	NA
20220518180714509.jpg	FP	squid	722	90	770	53	0.23	white	iou_0_4_conf_0_05_agn_nms_False	0.326	below_threshold	535	1228	1027	no	NA	NA	NA	NA	NA	NA	NA	NA
20220518180714509.jpg	FP	squid	720	67	770	53	0.07	white	iou_0_4_conf_0_05_agn_nms_False	0.326	below_threshold	536	1228	1027	no	NA	NA	NA	NA	NA	NA	NA	NA
20220518180715716.jpg	FP	squid	237	958	253	914	0.17	white	iou_0_4_conf_0_05_agn_nms_False	0.326	below_threshold	537	1228	1027	no	NA	NA	NA	NA	NA	NA	NA	NA
20220518180715716.jpg	FP	squid	325	701	347	668	0.15	white	iou_0_4_conf_0_05_agn_nms_False	0.326	below_threshold	538	1228	1027	no	NA	NA	NA	NA	NA	NA	NA	NA
20220518180715716.jpg	FP	squid	212	919	232	902	0.15	white	iou_0_4_conf_0_05_agn_nms_False	0.326	below_threshold	539	1228	1027	no	NA	NA	NA	NA	NA	NA	NA	NA
20220518180715816.jpg	FP	squid	900	933	936	873	0.24	white	iou_0_4_conf_0_05_agn_nms_False	0.326	below_threshold	540	1228	1027	no	NA	NA	NA	NA	NA	NA	NA	NA
20220518180715816.jpg	FP	squid	741	165	759	145	0.08	white	iou_0_4_conf_0_05_agn_nms_False	0.326	below_threshold	541	1228	1027	no	NA	NA	NA	NA	NA	NA	NA	NA
20220518180716118.jpg	FP	squid	193	954	222	903	0.48	white	iou_0_4_conf_0_05_agn_nms_False	0.326	above_threshold	542	1228	1027	no	NA	NA	NA	NA	NA	NA	NA	NA
20220518180716118.jpg	FP	squid	568	866	580	824	0.14	white	iou_0_4_conf_0_05_agn_nms_False	0.326	below_threshold	543	1228	1027	no	NA	NA	NA	NA	NA	NA	NA	NA
20220518180716118.jpg	FP	squid	298	945	315	925	0.07	white	iou_0_4_conf_0_05_agn_nms_False	0.326	below_threshold	544	1228	1027	no	NA	NA	NA	NA	NA	NA	NA	NA
20220518180716118.jpg	FP	squid	419	855	463	809	0.05	white	iou_0_4_conf_0_05_agn_nms_False	0.326	below_threshold	545	1228	1027	no	NA	NA	NA	NA	NA	NA	NA	NA
20220518180718228.jpg	FP	squid	1003	957	1032	937	0.17	white	iou_0_4_conf_0_05_agn_nms_False	0.326	below_threshold	546	1228	1027	no	NA	NA	NA	NA	NA	NA	NA	NA
20220518180718228.jpg	FP	krill	98	820	112	791	0.13	white	iou_0_4_conf_0_05_agn_nms_False	0.326	below_threshold	547	1228	1027	no	NA	NA	NA	NA	NA	NA	NA	NA
20220518180719334.jpg	FP	squid	460	678	495	656	0.35	white	iou_0_4_conf_0_05_agn_nms_False	0.326	above_threshold	548	1228	1027	no	NA	NA	NA	NA	NA	NA	NA	NA
20220518180720540.jpg	FN	squid	701	771	723	725	NA	white	iou_0_4_conf_0_05_agn_nms_False	0.326	NA	549	1228	1027	no	NA	NA	NA	NA	NA	NA	NA	NA
20220518180720540.jpg	FP	squid	897	867	940	829	0.05	white	iou_0_4_conf_0_05_agn_nms_False	0.326	below_threshold	550	1228	1027	no	NA	NA	NA	NA	NA	NA	NA	NA
20220518180720842.jpg	FP	squid	437	837	457	818	0.38	white	iou_0_4_conf_0_05_agn_nms_False	0.326	above_threshold	551	1228	1027	no	NA	NA	NA	NA	NA	NA	NA	NA
20220518180720842.jpg	FP	squid	567	205	616	160	0.08	white	iou_0_4_conf_0_05_agn_nms_False	0.326	below_threshold	552	1228	1027	no	NA	NA	NA	NA	NA	NA	NA	NA
20220518180721244.jpg	FP	squid	385	299	398	274	0.16	white	iou_0_4_conf_0_05_agn_nms_False	0.326	below_threshold	553	1228	1027	no	NA	NA	NA	NA	NA	NA	NA	NA
20220518180721646.jpg	FN	squid	164	861	203	832	NA	white	iou_0_4_conf_0_05_agn_nms_False	0.326	NA	554	1228	1027	no	NA	NA	NA	NA	NA	NA	NA	NA
20220518180721646.jpg	FP	squid	172	857	213	836	0.63	white	iou_0_4_conf_0_05_agn_nms_False	0.326	above_threshold	555	1228	1027	no	NA	NA	NA	NA	NA	NA	NA	NA
20220518180723857.jpg	FN	krill	1099	134	1123	116	NA	white	iou_0_4_conf_0_05_agn_nms_False	0.326	NA	556	1228	1027	no	NA	NA	NA	NA	NA	NA	NA	NA
20220518180723857.jpg	FP	squid	790	844	813	820	0.29	white	iou_0_4_conf_0_05_agn_nms_False	0.326	below_threshold	557	1228	1027	no	NA	NA	NA	NA	NA	NA	NA	NA
20220518180726269.jpg	FP	squid	679	694	697	672	0.07	white	iou_0_4_conf_0_05_agn_nms_False	0.326	below_threshold	559	1228	1027	no	NA	NA	NA	NA	NA	NA	NA	NA
20220518180726370.jpg	FP	squid	469	79	493	58	0.13	white	iou_0_4_conf_0_05_agn_nms_False	0.326	below_threshold	560	1228	1027	no	NA	NA	NA	NA	NA	NA	NA	NA
20220518180727074.jpg	FP	squid	585	437	615	409	0.54	white	iou_0_4_conf_0_05_agn_nms_False	0.326	above_threshold	561	1228	1027	no	NA	NA	NA	NA	NA	NA	NA	NA
20220518180727375.jpg	FP	squid	691	820	721	802	0.34	white	iou_0_4_conf_0_05_agn_nms_False	0.326	above_threshold	562	1228	1027	no	NA	NA	NA	NA	NA	NA	NA	NA
20220518180727978.jpg	FN	squid	592	98	647	74	NA	white	iou_0_4_conf_0_05_agn_nms_False	0.326	NA	563	1228	1027	no	NA	NA	NA	NA	NA	NA	NA	NA
20220518180727978.jpg	FP	squid	591	95	660	51	0.75	white	iou_0_4_conf_0_05_agn_nms_False	0.326	above_threshold	564	1228	1027	no	NA	NA	NA	NA	NA	NA	NA	NA
20220518180730792.jpg	FP	squid	241	869	282	837	0.2	white	iou_0_4_conf_0_05_agn_nms_False	0.326	below_threshold	565	1228	1027	no	NA	NA	NA	NA	NA	NA	NA	NA
20220518180733204.jpg	FP	krill	680	681	693	660	0.21	white	iou_0_4_conf_0_05_agn_nms_False	0.326	below_threshold	566	1228	1027	no	NA	NA	NA	NA	NA	NA	NA	NA
20220519101335654.jpg	FN	krill	416	437	463	410	NA	white	iou_0_4_conf_0_05_agn_nms_False	0.326	NA	567	1228	1027	no	NA	NA	NA	NA	NA	NA	NA	NA
20220519101335654.jpg	FP	krill	813	266	851	230	0.18	white	iou_0_4_conf_0_05_agn_nms_False	0.326	below_threshold	568	1228	1027	no	NA	NA	NA	NA	NA	NA	NA	NA
20220519101335654.jpg	FP	krill	424	438	447	412	0.1	white	iou_0_4_conf_0_05_agn_nms_False	0.326	below_threshold	569	1228	1027	no	NA	NA	NA	NA	NA	NA	NA	NA
20220519101345805.jpg	FP	krill	830	531	949	420	0.43	white	iou_0_4_conf_0_05_agn_nms_False	0.326	above_threshold	570	1228	1027	no	NA	NA	NA	NA	NA	NA	NA	NA
20220519101345805.jpg	FP	lanternfish	180	268	222	213	0.24	white	iou_0_4_conf_0_05_agn_nms_False	0.326	below_threshold	571	1228	1027	no	NA	NA	NA	NA	NA	NA	NA	NA
20220519101345805.jpg	FP	krill	242	768	271	747	0.12	white	iou_0_4_conf_0_05_agn_nms_False	0.326	below_threshold	572	1228	1027	no	NA	NA	NA	NA	NA	NA	NA	NA
20220519101345805.jpg	FP	silvery_lightfish	181	268	222	213	0.06	white	iou_0_4_conf_0_05_agn_nms_False	0.326	below_threshold	573	1228	1027	no	NA	NA	NA	NA	NA	NA	NA	NA
20220519101349424.jpg	FP	krill	912	116	945	69	0.36	white	iou_0_4_conf_0_05_agn_nms_False	0.326	above_threshold	574	1228	1027	no	NA	NA	NA	NA	NA	NA	NA	NA
20220519105833452.jpg	FP	krill	752	787	773	763	0.51	white	iou_0_4_conf_0_05_agn_nms_False	0.326	above_threshold	575	1228	1027	no	NA	NA	NA	NA	NA	NA	NA	NA
20220519105833452.jpg	FP	krill	569	879	582	855	0.48	white	iou_0_4_conf_0_05_agn_nms_False	0.326	above_threshold	576	1228	1027	no	NA	NA	NA	NA	NA	NA	NA	NA
20220519105833452.jpg	FP	krill	184	808	205	796	0.42	white	iou_0_4_conf_0_05_agn_nms_False	0.326	above_threshold	577	1228	1027	no	NA	NA	NA	NA	NA	NA	NA	NA
20220519110402481.jpg	FP	krill	327	409	348	398	0.06	white	iou_0_4_conf_0_05_agn_nms_False	0.326	below_threshold	578	1228	1027	no	NA	NA	NA	NA	NA	NA	NA	NA
20220519111123228.jpg	FP	squid	193	196	218	136	0.41	white	iou_0_4_conf_0_05_agn_nms_False	0.326	above_threshold	579	1228	1027	no	NA	NA	NA	NA	NA	NA	NA	NA
20220519111617567.jpg	FN	krill	257	939	289	886	NA	white	iou_0_4_conf_0_05_agn_nms_False	0.326	NA	581	1228	1027	no	NA	NA	NA	NA	NA	NA	NA	NA
20220519112303066.jpg	FP	krill	655	976	670	952	0.18	white	iou_0_4_conf_0_05_agn_nms_False	0.326	below_threshold	583	1228	1027	no	NA	NA	NA	NA	NA	NA	NA	NA
20220519112635244.jpg	FP	krill	197	624	212	597	0.29	white	iou_0_4_conf_0_05_agn_nms_False	0.326	below_threshold	585	1228	1027	no	NA	NA	NA	NA	NA	NA	NA	NA
20220519112744229.jpg	FP	krill	958	962	977	940	0.08	white	iou_0_4_conf_0_05_agn_nms_False	0.326	below_threshold	586	1228	1027	no	NA	NA	NA	NA	NA	NA	NA	NA
20220519113614502.jpg	FP	krill	929	822	945	807	0.3	white	iou_0_4_conf_0_05_agn_nms_False	0.326	below_threshold	587	1228	1027	no	NA	NA	NA	NA	NA	NA	NA	NA
20220519113635647.jpg	FP	krill	776	420	811	405	0.09	white	iou_0_4_conf_0_05_agn_nms_False	0.326	below_threshold	589	1228	1027	no	NA	NA	NA	NA	NA	NA	NA	NA
20220519114339619.jpg	FP	krill	316	139	337	118	0.18	white	iou_0_4_conf_0_05_agn_nms_False	0.326	below_threshold	590	1228	1027	no	NA	NA	NA	NA	NA	NA	NA	NA
20220519115523751.jpg	FN	krill	343	427	372	404	NA	white	iou_0_4_conf_0_05_agn_nms_False	0.326	NA	592	1228	1027	no	NA	NA	NA	NA	NA	NA	NA	NA
20220519120850245.jpg	FN	fish	1018	437	1155	85	NA	white	iou_0_4_conf_0_05_agn_nms_False	0.326	NA	593	1228	1027	no	NA	NA	NA	NA	NA	NA	NA	NA
20220519120850245.jpg	FP	fish	1048	436	1157	220	0.84	white	iou_0_4_conf_0_05_agn_nms_False	0.326	above_threshold	594	1228	1027	no	NA	NA	NA	NA	NA	NA	NA	NA
20220519120850245.jpg	FP	krill	1029	107	1052	86	0.07	white	iou_0_4_conf_0_05_agn_nms_False	0.326	below_threshold	595	1228	1027	no	NA	NA	NA	NA	NA	NA	NA	NA
20220519122804424.jpg	FP	krill	400	921	421	900	0.05	white	iou_0_4_conf_0_05_agn_nms_False	0.326	below_threshold	596	1228	1027	no	NA	NA	NA	NA	NA	NA	NA	NA
20220519123147486.jpg	FN	krill	925	383	952	346	NA	white	iou_0_4_conf_0_05_agn_nms_False	0.326	NA	597	1228	1027	no	NA	NA	NA	NA	NA	NA	NA	NA
20220519123147486.jpg	FP	krill	89	619	108	594	0.05	white	iou_0_4_conf_0_05_agn_nms_False	0.326	below_threshold	600	1228	1027	no	NA	NA	NA	NA	NA	NA	NA	NA
20220519123153517.jpg	FN	lanternfish	921	629	943	599	NA	white	iou_0_4_conf_0_05_agn_nms_False	0.326	NA	601	1228	1027	no	NA	NA	NA	NA	NA	NA	NA	NA
20220519123153517.jpg	FP	lanternfish	913	636	950	594	0.51	white	iou_0_4_conf_0_05_agn_nms_False	0.326	above_threshold	603	1228	1027	no	NA	NA	NA	NA	NA	NA	NA	NA
20220519123153517.jpg	FP	krill	981	397	1007	369	0.37	white	iou_0_4_conf_0_05_agn_nms_False	0.326	above_threshold	604	1228	1027	no	NA	NA	NA	NA	NA	NA	NA	NA
20220519123153517.jpg	FP	krill	271	805	293	791	0.09	white	iou_0_4_conf_0_05_agn_nms_False	0.326	below_threshold	605	1228	1027	no	NA	NA	NA	NA	NA	NA	NA	NA
20220521035505999.jpg	FN	fish	414	973	827	895	NA	white	iou_0_4_conf_0_05_agn_nms_False	0.326	NA	606	1228	1027	no	NA	NA	NA	NA	NA	NA	NA	NA
20220521035505999.jpg	FN	fish	829	825	1145	689	NA	white	iou_0_4_conf_0_05_agn_nms_False	0.326	NA	607	1228	1027	no	NA	NA	NA	NA	NA	NA	NA	NA
20220521035505999.jpg	FN	fish	676	934	736	828	NA	white	iou_0_4_conf_0_05_agn_nms_False	0.326	NA	608	1228	1027	no	NA	NA	NA	NA	NA	NA	NA	NA
20220521035505999.jpg	FN	fish	749	867	790	834	NA	white	iou_0_4_conf_0_05_agn_nms_False	0.326	NA	609	1228	1027	no	NA	NA	NA	NA	NA	NA	NA	NA
20220521035505999.jpg	FN	fish	844	958	1045	890	NA	white	iou_0_4_conf_0_05_agn_nms_False	0.326	NA	610	1228	1027	no	NA	NA	NA	NA	NA	NA	NA	NA
20220521035505999.jpg	FN	fish	991	827	1126	791	NA	white	iou_0_4_conf_0_05_agn_nms_False	0.326	NA	611	1228	1027	no	NA	NA	NA	NA	NA	NA	NA	NA
20220521035505999.jpg	FN	fish	747	834	792	746	NA	white	iou_0_4_conf_0_05_agn_nms_False	0.326	NA	612	1228	1027	no	NA	NA	NA	NA	NA	NA	NA	NA
20220521035505999.jpg	FN	fish	862	975	979	925	NA	white	iou_0_4_conf_0_05_agn_nms_False	0.326	NA	613	1228	1027	no	NA	NA	NA	NA	NA	NA	NA	NA
20220521035505999.jpg	FP	fish	410	985	1126	877	0.76	white	iou_0_4_conf_0_05_agn_nms_False	0.326	above_threshold	614	1228	1027	no	NA	NA	NA	NA	NA	NA	NA	NA
20220521035505999.jpg	FP	fish	968	774	1145	690	0.62	white	iou_0_4_conf_0_05_agn_nms_False	0.326	above_threshold	615	1228	1027	no	NA	NA	NA	NA	NA	NA	NA	NA
20220521035505999.jpg	FP	fish	909	860	977	775	0.47	white	iou_0_4_conf_0_05_agn_nms_False	0.326	above_threshold	616	1228	1027	no	NA	NA	NA	NA	NA	NA	NA	NA
20220521035505999.jpg	FP	fish	890	819	978	756	0.43	white	iou_0_4_conf_0_05_agn_nms_False	0.326	above_threshold	617	1228	1027	no	NA	NA	NA	NA	NA	NA	NA	NA
20220521035505999.jpg	FP	fish	748	889	804	750	0.42	white	iou_0_4_conf_0_05_agn_nms_False	0.326	above_threshold	618	1228	1027	no	NA	NA	NA	NA	NA	NA	NA	NA
20220521035505999.jpg	FP	fish	877	764	978	678	0.42	white	iou_0_4_conf_0_05_agn_nms_False	0.326	above_threshold	619	1228	1027	no	NA	NA	NA	NA	NA	NA	NA	NA
20220521035505999.jpg	FP	fish	987	880	1136	788	0.34	white	iou_0_4_conf_0_05_agn_nms_False	0.326	above_threshold	620	1228	1027	no	NA	NA	NA	NA	NA	NA	NA	NA
20220521035505999.jpg	FP	fish	985	820	1141	733	0.33	white	iou_0_4_conf_0_05_agn_nms_False	0.326	above_threshold	621	1228	1027	no	NA	NA	NA	NA	NA	NA	NA	NA
20220521035505999.jpg	FP	fish	1030	949	1121	889	0.16	white	iou_0_4_conf_0_05_agn_nms_False	0.326	below_threshold	622	1228	1027	no	NA	NA	NA	NA	NA	NA	NA	NA
20220521035505999.jpg	FP	fish	824	801	960	727	0.15	white	iou_0_4_conf_0_05_agn_nms_False	0.326	below_threshold	623	1228	1027	no	NA	NA	NA	NA	NA	NA	NA	NA
20220521035505999.jpg	FP	fish	877	713	979	654	0.1	white	iou_0_4_conf_0_05_agn_nms_False	0.326	below_threshold	624	1228	1027	no	NA	NA	NA	NA	NA	NA	NA	NA
20220521035505999.jpg	FP	fish	738	902	785	828	0.09	white	iou_0_4_conf_0_05_agn_nms_False	0.326	below_threshold	625	1228	1027	no	NA	NA	NA	NA	NA	NA	NA	NA
20220521035505999.jpg	FP	fish	744	921	835	833	0.09	white	iou_0_4_conf_0_05_agn_nms_False	0.326	below_threshold	626	1228	1027	no	NA	NA	NA	NA	NA	NA	NA	NA
20220521035505999.jpg	FP	fish	718	907	780	757	0.07	white	iou_0_4_conf_0_05_agn_nms_False	0.326	below_threshold	627	1228	1027	no	NA	NA	NA	NA	NA	NA	NA	NA
20220521035505999.jpg	FP	fish	895	914	1128	851	0.06	white	iou_0_4_conf_0_05_agn_nms_False	0.326	below_threshold	628	1228	1027	no	NA	NA	NA	NA	NA	NA	NA	NA
20220521035505999.jpg	FP	fish	774	871	864	779	0.06	white	iou_0_4_conf_0_05_agn_nms_False	0.326	below_threshold	629	1228	1027	no	NA	NA	NA	NA	NA	NA	NA	NA
20220521035505999.jpg	FP	fish	811	836	909	746	0.06	white	iou_0_4_conf_0_05_agn_nms_False	0.326	below_threshold	630	1228	1027	no	NA	NA	NA	NA	NA	NA	NA	NA
20220521035505999.jpg	FP	krill	1126	670	1149	646	0.05	white	iou_0_4_conf_0_05_agn_nms_False	0.326	below_threshold	631	1228	1027	no	NA	NA	NA	NA	NA	NA	NA	NA
20220525174435336.jpg	FN	silvery_lightfish	243	750	261	701	NA	white	iou_0_4_conf_0_05_agn_nms_False	0.326	NA	632	1228	1027	no	NA	NA	NA	NA	NA	NA	NA	NA
20220525174435336.jpg	FP	krill	245	749	263	701	0.64	white	iou_0_4_conf_0_05_agn_nms_False	0.326	above_threshold	633	1228	1027	no	NA	NA	NA	NA	NA	NA	NA	NA
20220525174435336.jpg	FP	pelagic_shrimp	933	498	981	476	0.21	white	iou_0_4_conf_0_05_agn_nms_False	0.326	below_threshold	634	1228	1027	no	NA	NA	NA	NA	NA	NA	NA	NA
20220525174435336.jpg	FP	krill	927	497	981	470	0.12	white	iou_0_4_conf_0_05_agn_nms_False	0.326	below_threshold	635	1228	1027	no	NA	NA	NA	NA	NA	NA	NA	NA
20220525174435437.jpg	FP	pelagic_shrimp	668	489	716	469	0.45	white	iou_0_4_conf_0_05_agn_nms_False	0.326	above_threshold	636	1228	1027	no	NA	NA	NA	NA	NA	NA	NA	NA
20220525174452327.jpg	FP	krill	867	117	952	72	0.42	white	iou_0_4_conf_0_05_agn_nms_False	0.326	above_threshold	637	1228	1027	no	NA	NA	NA	NA	NA	NA	NA	NA
20220525174453131.jpg	FP	krill	368	456	384	446	0.06	white	iou_0_4_conf_0_05_agn_nms_False	0.326	below_threshold	638	1228	1027	no	NA	NA	NA	NA	NA	NA	NA	NA
20220525174526299.jpg	FP	krill	177	780	193	752	0.23	white	iou_0_4_conf_0_05_agn_nms_False	0.326	below_threshold	639	1228	1027	no	NA	NA	NA	NA	NA	NA	NA	NA
20220525174607412.jpg	FP	krill	298	638	317	627	0.06	white	iou_0_4_conf_0_05_agn_nms_False	0.326	below_threshold	640	1228	1027	no	NA	NA	NA	NA	NA	NA	NA	NA
20220525174615957.jpg	FP	krill	679	300	694	288	0.07	white	iou_0_4_conf_0_05_agn_nms_False	0.326	below_threshold	641	1228	1027	no	NA	NA	NA	NA	NA	NA	NA	NA
20220525174633446.jpg	FP	krill	464	941	480	926	0.15	white	iou_0_4_conf_0_05_agn_nms_False	0.326	below_threshold	642	1228	1027	no	NA	NA	NA	NA	NA	NA	NA	NA
20220527141539455.jpg	FP	krill	83	302	137	280	0.64	white	iou_0_4_conf_0_05_agn_nms_False	0.326	above_threshold	643	1228	1027	no	NA	NA	NA	NA	NA	NA	NA	NA
20220527141554334.jpg	FP	fish	1130	554	1155	521	0.2	white	iou_0_4_conf_0_05_agn_nms_False	0.326	below_threshold	644	1228	1027	no	NA	NA	NA	NA	NA	NA	NA	NA
20220527141554334.jpg	FP	krill	347	509	361	494	0.06	white	iou_0_4_conf_0_05_agn_nms_False	0.326	below_threshold	645	1228	1027	no	NA	NA	NA	NA	NA	NA	NA	NA
20220527141601067.jpg	FP	krill	564	212	596	193	0.6	white	iou_0_4_conf_0_05_agn_nms_False	0.326	above_threshold	647	1228	1027	no	NA	NA	NA	NA	NA	NA	NA	NA
20220527141601067.jpg	FP	krill	231	836	245	807	0.14	white	iou_0_4_conf_0_05_agn_nms_False	0.326	below_threshold	648	1228	1027	no	NA	NA	NA	NA	NA	NA	NA	NA
20230209124157659_left_rect_cc.png	FP	silvery_lightfish	148	1273	256	1211	0.59	white	iou_0_4_conf_0_05_agn_nms_False	0.326	above_threshold	649	2456	2054	no	NA	NA	NA	NA	NA	NA	NA	NA
20230209124209721_left_rect_cc.png	FN	lanternfish	313	945	712	256	NA	white	iou_0_4_conf_0_05_agn_nms_False	0.326	NA	651	2456	2054	no	NA	NA	NA	NA	NA	NA	NA	NA
20230209124209721_left_rect_cc.png	FP	pelagic_shrimp	306	963	706	690	0.61	white	iou_0_4_conf_0_05_agn_nms_False	0.326	above_threshold	652	2456	2054	no	NA	NA	NA	NA	NA	NA	NA	NA
20230209124214445_left_rect_cc.png	FP	silvery_lightfish	2055	1626	2223	1562	0.44	white	iou_0_4_conf_0_05_agn_nms_False	0.326	above_threshold	653	2456	2054	no	NA	NA	NA	NA	NA	NA	NA	NA
20230209124225601_left_rect_cc.png	FN	silvery_lightfish	2025	640	2061	526	NA	white	iou_0_4_conf_0_05_agn_nms_False	0.326	NA	654	2456	2054	no	NA	NA	NA	NA	NA	NA	NA	NA
20230209124225601_left_rect_cc.png	FP	lanternfish	2026	642	2059	526	0.67	white	iou_0_4_conf_0_05_agn_nms_False	0.326	above_threshold	655	2456	2054	no	NA	NA	NA	NA	NA	NA	NA	NA
20230209124311137_left_rect_cc.png	FP	silvery_lightfish	1626	1935	1754	1843	0.67	white	iou_0_4_conf_0_05_agn_nms_False	0.326	above_threshold	656	2456	2054	no	NA	NA	NA	NA	NA	NA	NA	NA
20230209124311137_left_rect_cc.png	FP	lanternfish	1203	1741	1345	1599	0.37	white	iou_0_4_conf_0_05_agn_nms_False	0.326	above_threshold	657	2456	2054	no	NA	NA	NA	NA	NA	NA	NA	NA
20230209124311137_left_rect_cc.png	FP	pelagic_shrimp	1175	381	1248	241	0.09	white	iou_0_4_conf_0_05_agn_nms_False	0.326	below_threshold	658	2456	2054	no	NA	NA	NA	NA	NA	NA	NA	NA
20230209124311137_left_rect_cc.png	FP	pelagic_shrimp	1120	310	1279	96	0.06	white	iou_0_4_conf_0_05_agn_nms_False	0.326	below_threshold	660	2456	2054	no	NA	NA	NA	NA	NA	NA	NA	NA
20230209124325308_left_rect_cc.png	FN	lanternfish	201	1876	481	1812	NA	white	iou_0_4_conf_0_05_agn_nms_False	0.326	NA	664	2456	2054	no	NA	NA	NA	NA	NA	NA	NA	NA
20230209124325308_left_rect_cc.png	FN	lanternfish	635	1946	739	1887	NA	white	iou_0_4_conf_0_05_agn_nms_False	0.326	NA	665	2456	2054	no	NA	NA	NA	NA	NA	NA	NA	NA
20230209124325308_left_rect_cc.png	FN	lanternfish	906	1946	1069	1873	NA	white	iou_0_4_conf_0_05_agn_nms_False	0.326	NA	666	2456	2054	no	NA	NA	NA	NA	NA	NA	NA	NA
20230209124325308_left_rect_cc.png	FN	lanternfish	1915	279	1983	178	NA	white	iou_0_4_conf_0_05_agn_nms_False	0.326	NA	668	2456	2054	no	NA	NA	NA	NA	NA	NA	NA	NA
20230209124325308_left_rect_cc.png	FN	lanternfish	1864	331	1931	227	NA	white	iou_0_4_conf_0_05_agn_nms_False	0.326	NA	669	2456	2054	no	NA	NA	NA	NA	NA	NA	NA	NA
20230209124325308_left_rect_cc.png	FN	lanternfish	1645	665	1675	494	NA	white	iou_0_4_conf_0_05_agn_nms_False	0.326	NA	670	2456	2054	no	NA	NA	NA	NA	NA	NA	NA	NA
20230209124325308_left_rect_cc.png	FN	lanternfish	1560	242	1646	157	NA	white	iou_0_4_conf_0_05_agn_nms_False	0.326	NA	671	2456	2054	no	NA	NA	NA	NA	NA	NA	NA	NA
20230209124325308_left_rect_cc.png	FN	lanternfish	1660	139	1709	122	NA	white	iou_0_4_conf_0_05_agn_nms_False	0.326	NA	672	2456	2054	no	NA	NA	NA	NA	NA	NA	NA	NA
20230209124325308_left_rect_cc.png	FN	krill	1435	316	1457	216	NA	white	iou_0_4_conf_0_05_agn_nms_False	0.326	NA	673	2456	2054	no	NA	NA	NA	NA	NA	NA	NA	NA
20230209124325308_left_rect_cc.png	FN	lanternfish	971	337	1020	301	NA	white	iou_0_4_conf_0_05_agn_nms_False	0.326	NA	674	2456	2054	no	NA	NA	NA	NA	NA	NA	NA	NA
20230209124325308_left_rect_cc.png	FP	silvery_lightfish	1563	243	1647	155	0.7	white	iou_0_4_conf_0_05_agn_nms_False	0.326	above_threshold	675	2456	2054	no	NA	NA	NA	NA	NA	NA	NA	NA
20230209124325308_left_rect_cc.png	FP	lanternfish	361	220	432	135	0.65	white	iou_0_4_conf_0_05_agn_nms_False	0.326	above_threshold	676	2456	2054	no	NA	NA	NA	NA	NA	NA	NA	NA
20230209124325308_left_rect_cc.png	FP	silvery_lightfish	1327	307	1485	269	0.65	white	iou_0_4_conf_0_05_agn_nms_False	0.326	above_threshold	677	2456	2054	no	NA	NA	NA	NA	NA	NA	NA	NA
20230209124325308_left_rect_cc.png	FP	silvery_lightfish	1339	1916	1509	1780	0.6	white	iou_0_4_conf_0_05_agn_nms_False	0.326	above_threshold	678	2456	2054	no	NA	NA	NA	NA	NA	NA	NA	NA
20230209124325308_left_rect_cc.png	FP	silvery_lightfish	967	205	1053	177	0.58	white	iou_0_4_conf_0_05_agn_nms_False	0.326	above_threshold	679	2456	2054	no	NA	NA	NA	NA	NA	NA	NA	NA
20230209124325308_left_rect_cc.png	FP	silvery_lightfish	1719	1933	1800	1891	0.55	white	iou_0_4_conf_0_05_agn_nms_False	0.326	above_threshold	680	2456	2054	no	NA	NA	NA	NA	NA	NA	NA	NA
20230209124325308_left_rect_cc.png	FP	silvery_lightfish	143	1017	334	968	0.53	white	iou_0_4_conf_0_05_agn_nms_False	0.326	above_threshold	681	2456	2054	no	NA	NA	NA	NA	NA	NA	NA	NA
20230209124325308_left_rect_cc.png	FP	silvery_lightfish	1815	1818	1944	1755	0.53	white	iou_0_4_conf_0_05_agn_nms_False	0.326	above_threshold	682	2456	2054	no	NA	NA	NA	NA	NA	NA	NA	NA
20230209124325308_left_rect_cc.png	FP	silvery_lightfish	1339	1957	1436	1900	0.5	white	iou_0_4_conf_0_05_agn_nms_False	0.326	above_threshold	683	2456	2054	no	NA	NA	NA	NA	NA	NA	NA	NA
20230209124325308_left_rect_cc.png	FP	silvery_lightfish	562	1945	737	1873	0.46	white	iou_0_4_conf_0_05_agn_nms_False	0.326	above_threshold	684	2456	2054	no	NA	NA	NA	NA	NA	NA	NA	NA
20230209124325308_left_rect_cc.png	FP	lanternfish	736	201	918	142	0.43	white	iou_0_4_conf_0_05_agn_nms_False	0.326	above_threshold	685	2456	2054	no	NA	NA	NA	NA	NA	NA	NA	NA
20230209124325308_left_rect_cc.png	FP	silvery_lightfish	1501	1945	1583	1879	0.43	white	iou_0_4_conf_0_05_agn_nms_False	0.326	above_threshold	686	2456	2054	no	NA	NA	NA	NA	NA	NA	NA	NA
20230209124325308_left_rect_cc.png	FP	silvery_lightfish	349	1547	487	1501	0.43	white	iou_0_4_conf_0_05_agn_nms_False	0.326	above_threshold	687	2456	2054	no	NA	NA	NA	NA	NA	NA	NA	NA
20230209124325308_left_rect_cc.png	FP	silvery_lightfish	1534	1935	1658	1866	0.42	white	iou_0_4_conf_0_05_agn_nms_False	0.326	above_threshold	688	2456	2054	no	NA	NA	NA	NA	NA	NA	NA	NA
20230209124325308_left_rect_cc.png	FP	silvery_lightfish	1484	229	1556	205	0.41	white	iou_0_4_conf_0_05_agn_nms_False	0.326	above_threshold	689	2456	2054	no	NA	NA	NA	NA	NA	NA	NA	NA
20230209124325308_left_rect_cc.png	FP	silvery_lightfish	1343	1887	1418	1817	0.4	white	iou_0_4_conf_0_05_agn_nms_False	0.326	above_threshold	690	2456	2054	no	NA	NA	NA	NA	NA	NA	NA	NA
20230209124325308_left_rect_cc.png	FP	silvery_lightfish	200	404	230	292	0.39	white	iou_0_4_conf_0_05_agn_nms_False	0.326	above_threshold	691	2456	2054	no	NA	NA	NA	NA	NA	NA	NA	NA
20230209124325308_left_rect_cc.png	FP	krill	237	1106	297	1075	0.38	white	iou_0_4_conf_0_05_agn_nms_False	0.326	above_threshold	692	2456	2054	no	NA	NA	NA	NA	NA	NA	NA	NA
20230209124325308_left_rect_cc.png	FP	silvery_lightfish	1662	139	1709	120	0.37	white	iou_0_4_conf_0_05_agn_nms_False	0.326	above_threshold	693	2456	2054	no	NA	NA	NA	NA	NA	NA	NA	NA
20230209124325308_left_rect_cc.png	FP	krill	2058	204	2101	172	0.36	white	iou_0_4_conf_0_05_agn_nms_False	0.326	above_threshold	694	2456	2054	no	NA	NA	NA	NA	NA	NA	NA	NA
20230209124325308_left_rect_cc.png	FP	lanternfish	1023	1918	1066	1871	0.36	white	iou_0_4_conf_0_05_agn_nms_False	0.326	above_threshold	695	2456	2054	no	NA	NA	NA	NA	NA	NA	NA	NA
20230209124325308_left_rect_cc.png	FP	lanternfish	1358	1652	1475	1588	0.33	white	iou_0_4_conf_0_05_agn_nms_False	0.326	above_threshold	696	2456	2054	no	NA	NA	NA	NA	NA	NA	NA	NA
20230209124325308_left_rect_cc.png	FP	silvery_lightfish	1871	328	1907	299	0.3	white	iou_0_4_conf_0_05_agn_nms_False	0.326	below_threshold	697	2456	2054	no	NA	NA	NA	NA	NA	NA	NA	NA
20230209124325308_left_rect_cc.png	FP	lanternfish	1900	258	1923	231	0.24	white	iou_0_4_conf_0_05_agn_nms_False	0.326	below_threshold	699	2456	2054	no	NA	NA	NA	NA	NA	NA	NA	NA
20230209124325308_left_rect_cc.png	FP	lanternfish	1342	1888	1419	1807	0.23	white	iou_0_4_conf_0_05_agn_nms_False	0.326	below_threshold	700	2456	2054	no	NA	NA	NA	NA	NA	NA	NA	NA
20230209124325308_left_rect_cc.png	FP	lanternfish	1340	1817	1373	1765	0.22	white	iou_0_4_conf_0_05_agn_nms_False	0.326	below_threshold	701	2456	2054	no	NA	NA	NA	NA	NA	NA	NA	NA
20230209124325308_left_rect_cc.png	FP	silvery_lightfish	899	1966	1063	1873	0.22	white	iou_0_4_conf_0_05_agn_nms_False	0.326	below_threshold	702	2456	2054	no	NA	NA	NA	NA	NA	NA	NA	NA
20230209124325308_left_rect_cc.png	FP	lanternfish	1933	1762	2033	1726	0.2	white	iou_0_4_conf_0_05_agn_nms_False	0.326	below_threshold	703	2456	2054	no	NA	NA	NA	NA	NA	NA	NA	NA
20230209124325308_left_rect_cc.png	FP	lanternfish	1130	1536	1267	1425	0.18	white	iou_0_4_conf_0_05_agn_nms_False	0.326	below_threshold	705	2456	2054	no	NA	NA	NA	NA	NA	NA	NA	NA
20230209124325308_left_rect_cc.png	FP	lanternfish	686	260	763	214	0.18	white	iou_0_4_conf_0_05_agn_nms_False	0.326	below_threshold	706	2456	2054	no	NA	NA	NA	NA	NA	NA	NA	NA
20230209124325308_left_rect_cc.png	FP	lanternfish	1940	221	2027	156	0.17	white	iou_0_4_conf_0_05_agn_nms_False	0.326	below_threshold	708	2456	2054	no	NA	NA	NA	NA	NA	NA	NA	NA
20230209124325308_left_rect_cc.png	FP	lanternfish	525	1944	730	1836	0.15	white	iou_0_4_conf_0_05_agn_nms_False	0.326	below_threshold	709	2456	2054	no	NA	NA	NA	NA	NA	NA	NA	NA
20230209124325308_left_rect_cc.png	FP	silvery_lightfish	1157	1654	1255	1616	0.15	white	iou_0_4_conf_0_05_agn_nms_False	0.326	below_threshold	710	2456	2054	no	NA	NA	NA	NA	NA	NA	NA	NA
20230209124325308_left_rect_cc.png	FP	lanternfish	1985	1767	2037	1707	0.13	white	iou_0_4_conf_0_05_agn_nms_False	0.326	below_threshold	711	2456	2054	no	NA	NA	NA	NA	NA	NA	NA	NA
20230209124325308_left_rect_cc.png	FP	lanternfish	366	1819	411	1785	0.13	white	iou_0_4_conf_0_05_agn_nms_False	0.326	below_threshold	712	2456	2054	no	NA	NA	NA	NA	NA	NA	NA	NA
20230209124325308_left_rect_cc.png	FP	lanternfish	943	345	1027	295	0.13	white	iou_0_4_conf_0_05_agn_nms_False	0.326	below_threshold	713	2456	2054	no	NA	NA	NA	NA	NA	NA	NA	NA
20230209124325308_left_rect_cc.png	FP	silvery_lightfish	1991	1765	2033	1662	0.13	white	iou_0_4_conf_0_05_agn_nms_False	0.326	below_threshold	714	2456	2054	no	NA	NA	NA	NA	NA	NA	NA	NA
20230209124325308_left_rect_cc.png	FP	lanternfish	531	1918	589	1873	0.1	white	iou_0_4_conf_0_05_agn_nms_False	0.326	below_threshold	715	2456	2054	no	NA	NA	NA	NA	NA	NA	NA	NA
20230209124325308_left_rect_cc.png	FP	lanternfish	955	368	1032	317	0.1	white	iou_0_4_conf_0_05_agn_nms_False	0.326	below_threshold	716	2456	2054	no	NA	NA	NA	NA	NA	NA	NA	NA
20230209124325308_left_rect_cc.png	FP	krill	143	1017	334	968	0.1	white	iou_0_4_conf_0_05_agn_nms_False	0.326	below_threshold	717	2456	2054	no	NA	NA	NA	NA	NA	NA	NA	NA
20230209124325308_left_rect_cc.png	FP	krill	639	274	709	103	0.08	white	iou_0_4_conf_0_05_agn_nms_False	0.326	below_threshold	718	2456	2054	no	NA	NA	NA	NA	NA	NA	NA	NA
20230209124325308_left_rect_cc.png	FP	silvery_lightfish	359	222	436	133	0.08	white	iou_0_4_conf_0_05_agn_nms_False	0.326	below_threshold	719	2456	2054	no	NA	NA	NA	NA	NA	NA	NA	NA
20230209124325308_left_rect_cc.png	FP	pelagic_shrimp	641	276	713	109	0.08	white	iou_0_4_conf_0_05_agn_nms_False	0.326	below_threshold	720	2456	2054	no	NA	NA	NA	NA	NA	NA	NA	NA
20230209124325308_left_rect_cc.png	FP	lanternfish	279	1858	409	1775	0.07	white	iou_0_4_conf_0_05_agn_nms_False	0.326	below_threshold	721	2456	2054	no	NA	NA	NA	NA	NA	NA	NA	NA
20230209124325308_left_rect_cc.png	FP	silvery_lightfish	905	1951	972	1912	0.07	white	iou_0_4_conf_0_05_agn_nms_False	0.326	below_threshold	722	2456	2054	no	NA	NA	NA	NA	NA	NA	NA	NA
20230209124325308_left_rect_cc.png	FP	lanternfish	406	217	458	132	0.07	white	iou_0_4_conf_0_05_agn_nms_False	0.326	below_threshold	723	2456	2054	no	NA	NA	NA	NA	NA	NA	NA	NA
20230209124325308_left_rect_cc.png	FP	lanternfish	1900	1813	1945	1756	0.06	white	iou_0_4_conf_0_05_agn_nms_False	0.326	below_threshold	724	2456	2054	no	NA	NA	NA	NA	NA	NA	NA	NA
20230209124325308_left_rect_cc.png	FP	lanternfish	1282	1632	1419	1493	0.06	white	iou_0_4_conf_0_05_agn_nms_False	0.326	below_threshold	725	2456	2054	no	NA	NA	NA	NA	NA	NA	NA	NA
20230209124325308_left_rect_cc.png	FP	lanternfish	641	270	712	114	0.05	white	iou_0_4_conf_0_05_agn_nms_False	0.326	below_threshold	727	2456	2054	no	NA	NA	NA	NA	NA	NA	NA	NA
20230209124342696_left_rect_cc.png	FN	krill	533	621	592	522	NA	white	iou_0_4_conf_0_05_agn_nms_False	0.326	NA	729	2456	2054	no	NA	NA	NA	NA	NA	NA	NA	NA
20230209124345610_left_rect_cc.png	FP	lanternfish	2145	333	2269	271	0.46	white	iou_0_4_conf_0_05_agn_nms_False	0.326	above_threshold	730	2456	2054	no	NA	NA	NA	NA	NA	NA	NA	NA
20230209124404103_left_rect_cc.png	FP	pelagic_shrimp	736	1955	840	1851	0.22	white	iou_0_4_conf_0_05_agn_nms_False	0.326	below_threshold	731	2456	2054	no	NA	NA	NA	NA	NA	NA	NA	NA
20230209124418272_left_rect_cc.png	FP	silvery_lightfish	1435	211	1511	119	0.69	white	iou_0_4_conf_0_05_agn_nms_False	0.326	above_threshold	732	2456	2054	no	NA	NA	NA	NA	NA	NA	NA	NA
20230209124430432_left_rect_cc.png	FN	silvery_lightfish	1294	749	1370	684	NA	white	iou_0_4_conf_0_05_agn_nms_False	0.326	NA	733	2456	2054	no	NA	NA	NA	NA	NA	NA	NA	NA
20230209124430432_left_rect_cc.png	FP	lanternfish	1292	751	1371	681	0.81	white	iou_0_4_conf_0_05_agn_nms_False	0.326	above_threshold	735	2456	2054	no	NA	NA	NA	NA	NA	NA	NA	NA
20230209124430432_left_rect_cc.png	FP	pelagic_shrimp	1991	1726	2043	1682	0.14	white	iou_0_4_conf_0_05_agn_nms_False	0.326	below_threshold	736	2456	2054	no	NA	NA	NA	NA	NA	NA	NA	NA
20230209124502193_left_rect_cc.png	FP	lanternfish	1960	1911	2034	1864	0.22	white	iou_0_4_conf_0_05_agn_nms_False	0.326	below_threshold	737	2456	2054	no	NA	NA	NA	NA	NA	NA	NA	NA
20230209124525612_left_rect_cc.png	FP	pelagic_shrimp	1775	574	2167	489	0.07	white	iou_0_4_conf_0_05_agn_nms_False	0.326	below_threshold	738	2456	2054	no	NA	NA	NA	NA	NA	NA	NA	NA
20230209124525612_left_rect_cc.png	FP	pelagic_shrimp	1985	630	2265	490	0.06	white	iou_0_4_conf_0_05_agn_nms_False	0.326	below_threshold	740	2456	2054	no	NA	NA	NA	NA	NA	NA	NA	NA
20230209124548128_left_rect_cc.png	FP	pelagic_shrimp	1578	377	1742	334	0.47	white	iou_0_4_conf_0_05_agn_nms_False	0.326	above_threshold	741	2456	2054	no	NA	NA	NA	NA	NA	NA	NA	NA
20230209124548128_left_rect_cc.png	FP	pelagic_shrimp	1588	390	1892	231	0.15	white	iou_0_4_conf_0_05_agn_nms_False	0.326	below_threshold	742	2456	2054	no	NA	NA	NA	NA	NA	NA	NA	NA
20230209124614569_left_rect_cc.png	FN	lanternfish	1791	285	1832	175	NA	white	iou_0_4_conf_0_05_agn_nms_False	0.326	NA	745	2456	2054	no	NA	NA	NA	NA	NA	NA	NA	NA
20230209124614569_left_rect_cc.png	FP	silvery_lightfish	1793	283	1823	176	0.55	white	iou_0_4_conf_0_05_agn_nms_False	0.326	above_threshold	746	2456	2054	no	NA	NA	NA	NA	NA	NA	NA	NA
20230209124614569_left_rect_cc.png	FP	lanternfish	1860	357	1922	311	0.4	white	iou_0_4_conf_0_05_agn_nms_False	0.326	above_threshold	747	2456	2054	no	NA	NA	NA	NA	NA	NA	NA	NA
20230209124614569_left_rect_cc.png	FP	pelagic_shrimp	527	392	1220	96	0.33	white	iou_0_4_conf_0_05_agn_nms_False	0.326	above_threshold	748	2456	2054	no	NA	NA	NA	NA	NA	NA	NA	NA
20230209124630950_left_rect_cc.png	FP	pelagic_shrimp	1956	328	2113	225	0.6	white	iou_0_4_conf_0_05_agn_nms_False	0.326	above_threshold	750	2456	2054	no	NA	NA	NA	NA	NA	NA	NA	NA
20230209124630950_left_rect_cc.png	FP	silvery_lightfish	1630	1925	1845	1590	0.52	white	iou_0_4_conf_0_05_agn_nms_False	0.326	above_threshold	751	2456	2054	no	NA	NA	NA	NA	NA	NA	NA	NA
20230209124630950_left_rect_cc.png	FP	silvery_lightfish	2118	1765	2167	1710	0.48	white	iou_0_4_conf_0_05_agn_nms_False	0.326	above_threshold	752	2456	2054	no	NA	NA	NA	NA	NA	NA	NA	NA
20230209124637482_left_rect_cc.png	FP	pelagic_shrimp	1318	396	1980	105	0.3	white	iou_0_4_conf_0_05_agn_nms_False	0.326	below_threshold	754	2456	2054	no	NA	NA	NA	NA	NA	NA	NA	NA
20230209124637482_left_rect_cc.png	FP	pelagic_shrimp	1895	338	1969	313	0.05	white	iou_0_4_conf_0_05_agn_nms_False	0.326	below_threshold	755	2456	2054	no	NA	NA	NA	NA	NA	NA	NA	NA
20230209124641301_left_rect_cc.png	FN	silvery_lightfish	408	237	545	192	NA	white	iou_0_4_conf_0_05_agn_nms_False	0.326	NA	756	2456	2054	no	NA	NA	NA	NA	NA	NA	NA	NA
20230209124641301_left_rect_cc.png	FP	lanternfish	1107	1084	1292	936	0.75	white	iou_0_4_conf_0_05_agn_nms_False	0.326	above_threshold	758	2456	2054	no	NA	NA	NA	NA	NA	NA	NA	NA
20230209124641301_left_rect_cc.png	FP	lanternfish	407	225	517	190	0.37	white	iou_0_4_conf_0_05_agn_nms_False	0.326	above_threshold	759	2456	2054	no	NA	NA	NA	NA	NA	NA	NA	NA
20230209124641301_left_rect_cc.png	FP	lanternfish	2139	216	2167	184	0.34	white	iou_0_4_conf_0_05_agn_nms_False	0.326	above_threshold	760	2456	2054	no	NA	NA	NA	NA	NA	NA	NA	NA
20230209124641301_left_rect_cc.png	FP	lanternfish	2088	242	2173	207	0.09	white	iou_0_4_conf_0_05_agn_nms_False	0.326	below_threshold	761	2456	2054	no	NA	NA	NA	NA	NA	NA	NA	NA
20230209124641301_left_rect_cc.png	FP	lanternfish	172	517	184	479	0.06	white	iou_0_4_conf_0_05_agn_nms_False	0.326	below_threshold	762	2456	2054	no	NA	NA	NA	NA	NA	NA	NA	NA
20230209124641301_left_rect_cc.png	FP	pelagic_shrimp	622	238	647	166	0.05	white	iou_0_4_conf_0_05_agn_nms_False	0.326	below_threshold	763	2456	2054	no	NA	NA	NA	NA	NA	NA	NA	NA
20230209124652256_left_rect_cc.png	FP	krill	2218	243	2246	197	0.44	white	iou_0_4_conf_0_05_agn_nms_False	0.326	above_threshold	766	2456	2054	no	NA	NA	NA	NA	NA	NA	NA	NA
20230209124652256_left_rect_cc.png	FP	pelagic_shrimp	649	184	897	111	0.11	white	iou_0_4_conf_0_05_agn_nms_False	0.326	below_threshold	769	2456	2054	no	NA	NA	NA	NA	NA	NA	NA	NA
20230209124652256_left_rect_cc.png	FP	pelagic_shrimp	1187	431	1276	398	0.07	white	iou_0_4_conf_0_05_agn_nms_False	0.326	below_threshold	773	2456	2054	no	NA	NA	NA	NA	NA	NA	NA	NA
20230209124652256_left_rect_cc.png	FP	pelagic_shrimp	1065	437	1286	249	0.06	white	iou_0_4_conf_0_05_agn_nms_False	0.326	below_threshold	774	2456	2054	no	NA	NA	NA	NA	NA	NA	NA	NA
20230209124705824_left_rect_cc.png	FP	pelagic_shrimp	1131	659	1544	493	0.06	white	iou_0_4_conf_0_05_agn_nms_False	0.326	below_threshold	778	2456	2054	no	NA	NA	NA	NA	NA	NA	NA	NA
20230209124742609_left_rect_cc.png	FP	silvery_lightfish	1350	321	1473	213	0.69	white	iou_0_4_conf_0_05_agn_nms_False	0.326	above_threshold	781	2456	2054	no	NA	NA	NA	NA	NA	NA	NA	NA
20230209124833970_left_rect_cc.png	FN	silvery_lightfish	375	196	553	123	NA	white	iou_0_4_conf_0_05_agn_nms_False	0.326	NA	782	2456	2054	no	NA	NA	NA	NA	NA	NA	NA	NA
20230209124833970_left_rect_cc.png	FN	lanternfish	168	540	187	523	NA	white	iou_0_4_conf_0_05_agn_nms_False	0.326	NA	783	2456	2054	no	NA	NA	NA	NA	NA	NA	NA	NA
20230209124833970_left_rect_cc.png	FP	lanternfish	377	197	546	123	0.83	white	iou_0_4_conf_0_05_agn_nms_False	0.326	above_threshold	784	2456	2054	no	NA	NA	NA	NA	NA	NA	NA	NA
20230209124833970_left_rect_cc.png	FP	silvery_lightfish	170	541	190	523	0.27	white	iou_0_4_conf_0_05_agn_nms_False	0.326	below_threshold	785	2456	2054	no	NA	NA	NA	NA	NA	NA	NA	NA
20230209124836181_left_rect_cc.png	FN	silvery_lightfish	182	1878	427	1751	NA	white	iou_0_4_conf_0_05_agn_nms_False	0.326	NA	786	2456	2054	no	NA	NA	NA	NA	NA	NA	NA	NA
20230209124836181_left_rect_cc.png	FP	lanternfish	189	1853	419	1755	0.71	white	iou_0_4_conf_0_05_agn_nms_False	0.326	above_threshold	787	2456	2054	no	NA	NA	NA	NA	NA	NA	NA	NA
20230209124836181_left_rect_cc.png	FP	lanternfish	189	1518	266	1456	0.12	white	iou_0_4_conf_0_05_agn_nms_False	0.326	below_threshold	788	2456	2054	no	NA	NA	NA	NA	NA	NA	NA	NA
20230209124927947_left_rect_cc.png	FN	lanternfish	171	534	196	518	NA	white	iou_0_4_conf_0_05_agn_nms_False	0.326	NA	791	2456	2054	no	NA	NA	NA	NA	NA	NA	NA	NA
20230209124927947_left_rect_cc.png	FP	silvery_lightfish	172	534	196	514	0.45	white	iou_0_4_conf_0_05_agn_nms_False	0.326	above_threshold	792	2456	2054	no	NA	NA	NA	NA	NA	NA	NA	NA
20230209124927947_left_rect_cc.png	FP	pelagic_shrimp	766	1617	982	1322	0.13	white	iou_0_4_conf_0_05_agn_nms_False	0.326	below_threshold	794	2456	2054	no	NA	NA	NA	NA	NA	NA	NA	NA
20230209124927947_left_rect_cc.png	FP	pelagic_shrimp	854	1622	993	1085	0.11	white	iou_0_4_conf_0_05_agn_nms_False	0.326	below_threshold	795	2456	2054	no	NA	NA	NA	NA	NA	NA	NA	NA
20230209124942924_left_rect_cc.png	FN	lanternfish	1551	305	1660	129	NA	white	iou_0_4_conf_0_05_agn_nms_False	0.326	NA	796	2456	2054	no	NA	NA	NA	NA	NA	NA	NA	NA
20230209124942924_left_rect_cc.png	FP	pelagic_shrimp	1991	938	2291	598	0.35	white	iou_0_4_conf_0_05_agn_nms_False	0.326	above_threshold	798	2456	2054	no	NA	NA	NA	NA	NA	NA	NA	NA
20230209124942924_left_rect_cc.png	FP	lanternfish	2126	1385	2240	1304	0.08	white	iou_0_4_conf_0_05_agn_nms_False	0.326	below_threshold	801	2456	2054	no	NA	NA	NA	NA	NA	NA	NA	NA
20230209124942924_left_rect_cc.png	FP	silvery_lightfish	1546	297	1750	140	0.07	white	iou_0_4_conf_0_05_agn_nms_False	0.326	below_threshold	802	2456	2054	no	NA	NA	NA	NA	NA	NA	NA	NA
20230209124942924_left_rect_cc.png	FP	pelagic_shrimp	2039	1804	2249	1532	0.06	white	iou_0_4_conf_0_05_agn_nms_False	0.326	below_threshold	803	2456	2054	no	NA	NA	NA	NA	NA	NA	NA	NA
20230209124947648_left_rect_cc.png	FP	lanternfish	2221	424	2274	194	0.05	white	iou_0_4_conf_0_05_agn_nms_False	0.326	below_threshold	804	2456	2054	no	NA	NA	NA	NA	NA	NA	NA	NA
20230209124950364_left_rect_cc.png	FP	silvery_lightfish	213	203	248	156	0.57	white	iou_0_4_conf_0_05_agn_nms_False	0.326	above_threshold	805	2456	2054	no	NA	NA	NA	NA	NA	NA	NA	NA
20230209124959006_left_rect_cc.png	FN	krill	1154	223	1227	185	NA	white	iou_0_4_conf_0_05_agn_nms_False	0.326	NA	807	2456	2054	no	NA	NA	NA	NA	NA	NA	NA	NA
20230209124959006_left_rect_cc.png	FP	krill	1169	220	1226	197	0.66	white	iou_0_4_conf_0_05_agn_nms_False	0.326	above_threshold	808	2456	2054	no	NA	NA	NA	NA	NA	NA	NA	NA
20230209125023930_left_rect_cc.png	FN	silvery_lightfish	1259	1880	1296	1834	NA	white	iou_0_4_conf_0_05_agn_nms_False	0.326	NA	810	2456	2054	no	NA	NA	NA	NA	NA	NA	NA	NA
20230209125023930_left_rect_cc.png	FP	lanternfish	1261	1880	1296	1832	0.6	white	iou_0_4_conf_0_05_agn_nms_False	0.326	above_threshold	811	2456	2054	no	NA	NA	NA	NA	NA	NA	NA	NA
20230209125023930_left_rect_cc.png	FP	silvery_lightfish	2090	610	2178	519	0.57	white	iou_0_4_conf_0_05_agn_nms_False	0.326	above_threshold	812	2456	2054	no	NA	NA	NA	NA	NA	NA	NA	NA
20230209125031067_left_rect_cc.png	FN	lanternfish	1182	155	1326	94	NA	white	iou_0_4_conf_0_05_agn_nms_False	0.326	NA	813	2456	2054	no	NA	NA	NA	NA	NA	NA	NA	NA
20230209125031067_left_rect_cc.png	FP	silvery_lightfish	1185	154	1333	94	0.78	white	iou_0_4_conf_0_05_agn_nms_False	0.326	above_threshold	814	2456	2054	no	NA	NA	NA	NA	NA	NA	NA	NA
20230209125048053_left_rect_cc.png	FP	lanternfish	144	1014	180	936	0.41	white	iou_0_4_conf_0_05_agn_nms_False	0.326	above_threshold	815	2456	2054	no	NA	NA	NA	NA	NA	NA	NA	NA
20230209125115994_left_rect_cc.png	FN	lanternfish	481	1926	536	1895	NA	white	iou_0_4_conf_0_05_agn_nms_False	0.326	NA	816	2456	2054	no	NA	NA	NA	NA	NA	NA	NA	NA
20230209125115994_left_rect_cc.png	FP	silvery_lightfish	482	1926	537	1892	0.54	white	iou_0_4_conf_0_05_agn_nms_False	0.326	above_threshold	817	2456	2054	no	NA	NA	NA	NA	NA	NA	NA	NA
20230209125124238_left_rect_cc.png	FN	silvery_lightfish	858	1720	954	1633	NA	white	iou_0_4_conf_0_05_agn_nms_False	0.326	NA	818	2456	2054	no	NA	NA	NA	NA	NA	NA	NA	NA
20230209125124238_left_rect_cc.png	FP	lanternfish	858	1721	950	1633	0.69	white	iou_0_4_conf_0_05_agn_nms_False	0.326	above_threshold	819	2456	2054	no	NA	NA	NA	NA	NA	NA	NA	NA
20230209125124238_left_rect_cc.png	FP	pelagic_shrimp	1460	460	1555	253	0.46	white	iou_0_4_conf_0_05_agn_nms_False	0.326	above_threshold	820	2456	2054	no	NA	NA	NA	NA	NA	NA	NA	NA
20230209125124238_left_rect_cc.png	FP	pelagic_shrimp	1469	315	1526	267	0.09	white	iou_0_4_conf_0_05_agn_nms_False	0.326	below_threshold	821	2456	2054	no	NA	NA	NA	NA	NA	NA	NA	NA
20230209125124238_left_rect_cc.png	FP	krill	145	1138	195	1109	0.07	white	iou_0_4_conf_0_05_agn_nms_False	0.326	below_threshold	822	2456	2054	no	NA	NA	NA	NA	NA	NA	NA	NA
20230209125133586_left_rect_cc.png	FP	pelagic_shrimp	1249	736	1927	524	0.06	white	iou_0_4_conf_0_05_agn_nms_False	0.326	below_threshold	823	2456	2054	no	NA	NA	NA	NA	NA	NA	NA	NA
20230209125133586_left_rect_cc.png	FP	pelagic_shrimp	907	579	1369	413	0.06	white	iou_0_4_conf_0_05_agn_nms_False	0.326	below_threshold	824	2456	2054	no	NA	NA	NA	NA	NA	NA	NA	NA
20230209130224868_left_rect_cc.png	FP	pelagic_shrimp	2010	272	2238	207	0.56	white	iou_0_4_conf_0_05_agn_nms_False	0.326	above_threshold	825	2456	2054	no	NA	NA	NA	NA	NA	NA	NA	NA
20230209130506191_left_rect_cc.png	FP	pelagic_shrimp	1535	363	1653	275	0.18	white	iou_0_4_conf_0_05_agn_nms_False	0.326	below_threshold	827	2456	2054	no	NA	NA	NA	NA	NA	NA	NA	NA
20230209130506191_left_rect_cc.png	FP	pelagic_shrimp	1533	376	1906	119	0.1	white	iou_0_4_conf_0_05_agn_nms_False	0.326	below_threshold	828	2456	2054	no	NA	NA	NA	NA	NA	NA	NA	NA
20230209130510412_left_rect_cc.png	FP	pelagic_shrimp	258	990	421	707	0.13	white	iou_0_4_conf_0_05_agn_nms_False	0.326	below_threshold	829	2456	2054	no	NA	NA	NA	NA	NA	NA	NA	NA
20230209130510412_left_rect_cc.png	FP	pelagic_shrimp	310	991	374	890	0.11	white	iou_0_4_conf_0_05_agn_nms_False	0.326	below_threshold	830	2456	2054	no	NA	NA	NA	NA	NA	NA	NA	NA
20230209130535446_left_rect_cc.png	FP	pelagic_shrimp	789	344	882	256	0.34	white	iou_0_4_conf_0_05_agn_nms_False	0.326	above_threshold	831	2456	2054	no	NA	NA	NA	NA	NA	NA	NA	NA
20230209130535446_left_rect_cc.png	FP	pelagic_shrimp	781	357	990	245	0.07	white	iou_0_4_conf_0_05_agn_nms_False	0.326	below_threshold	832	2456	2054	no	NA	NA	NA	NA	NA	NA	NA	NA
20230209130656066_left_rect_cc.png	FN	silvery_lightfish	241	1256	349	1227	NA	white	iou_0_4_conf_0_05_agn_nms_False	0.326	NA	833	2456	2054	no	NA	NA	NA	NA	NA	NA	NA	NA
20230209130656066_left_rect_cc.png	FP	lanternfish	1670	450	1825	365	0.86	white	iou_0_4_conf_0_05_agn_nms_False	0.326	above_threshold	834	2456	2054	no	NA	NA	NA	NA	NA	NA	NA	NA
20230209130656066_left_rect_cc.png	FP	lanternfish	240	1257	347	1229	0.61	white	iou_0_4_conf_0_05_agn_nms_False	0.326	above_threshold	835	2456	2054	no	NA	NA	NA	NA	NA	NA	NA	NA
20230209130721295_left_rect_cc.png	FN	krill	1114	1180	1344	1037	NA	white	iou_0_4_conf_0_05_agn_nms_False	0.326	NA	837	2456	2054	no	NA	NA	NA	NA	NA	NA	NA	NA
20230209130721295_left_rect_cc.png	FN	krill	2130	919	2231	795	NA	white	iou_0_4_conf_0_05_agn_nms_False	0.326	NA	838	2456	2054	no	NA	NA	NA	NA	NA	NA	NA	NA
20230209130721295_left_rect_cc.png	FP	silvery_lightfish	1112	1184	1344	1038	0.85	white	iou_0_4_conf_0_05_agn_nms_False	0.326	above_threshold	839	2456	2054	no	NA	NA	NA	NA	NA	NA	NA	NA
20230209130721295_left_rect_cc.png	FP	silvery_lightfish	2132	916	2230	797	0.83	white	iou_0_4_conf_0_05_agn_nms_False	0.326	above_threshold	840	2456	2054	no	NA	NA	NA	NA	NA	NA	NA	NA
20230209130747835_left_rect_cc.png	FN	lanternfish	204	237	299	185	NA	white	iou_0_4_conf_0_05_agn_nms_False	0.326	NA	841	2456	2054	no	NA	NA	NA	NA	NA	NA	NA	NA
20230209130747835_left_rect_cc.png	FP	silvery_lightfish	206	236	307	183	0.61	white	iou_0_4_conf_0_05_agn_nms_False	0.326	above_threshold	842	2456	2054	no	NA	NA	NA	NA	NA	NA	NA	NA
20230209130754371_left_rect_cc.png	FP	lanternfish	545	542	705	429	0.81	white	iou_0_4_conf_0_05_agn_nms_False	0.326	above_threshold	843	2456	2054	no	NA	NA	NA	NA	NA	NA	NA	NA
20230209130903520_left_rect_cc.png	FN	krill	1140	118	1237	96	NA	white	iou_0_4_conf_0_05_agn_nms_False	0.326	NA	844	2456	2054	no	NA	NA	NA	NA	NA	NA	NA	NA
20230209130903520_left_rect_cc.png	FP	silvery_lightfish	1143	118	1233	95	0.69	white	iou_0_4_conf_0_05_agn_nms_False	0.326	above_threshold	845	2456	2054	no	NA	NA	NA	NA	NA	NA	NA	NA
20230209130924323_left_rect_cc.png	FN	lanternfish	267	669	303	598	NA	white	iou_0_4_conf_0_05_agn_nms_False	0.326	NA	849	2456	2054	no	NA	NA	NA	NA	NA	NA	NA	NA
20230209130924323_left_rect_cc.png	FP	silvery_lightfish	266	668	305	598	0.7	white	iou_0_4_conf_0_05_agn_nms_False	0.326	above_threshold	850	2456	2054	no	NA	NA	NA	NA	NA	NA	NA	NA
20230209130924323_left_rect_cc.png	FP	pelagic_shrimp	1270	261	1338	180	0.2	white	iou_0_4_conf_0_05_agn_nms_False	0.326	below_threshold	851	2456	2054	no	NA	NA	NA	NA	NA	NA	NA	NA
20230209130926534_left_rect_cc.png	FP	silvery_lightfish	557	413	586	395	0.18	white	iou_0_4_conf_0_05_agn_nms_False	0.326	below_threshold	853	2456	2054	no	NA	NA	NA	NA	NA	NA	NA	NA
20230209130944727_left_rect_cc.png	FN	krill	397	649	484	555	NA	white	iou_0_4_conf_0_05_agn_nms_False	0.326	NA	854	2456	2054	no	NA	NA	NA	NA	NA	NA	NA	NA
20230209130944727_left_rect_cc.png	FP	silvery_lightfish	394	649	485	553	0.84	white	iou_0_4_conf_0_05_agn_nms_False	0.326	above_threshold	855	2456	2054	no	NA	NA	NA	NA	NA	NA	NA	NA
20230209131026746_left_rect_cc.png	FN	silvery_lightfish	2004	239	2052	200	NA	white	iou_0_4_conf_0_05_agn_nms_False	0.326	NA	856	2456	2054	no	NA	NA	NA	NA	NA	NA	NA	NA
20230209131026746_left_rect_cc.png	FN	lanternfish	1414	192	1561	95	NA	white	iou_0_4_conf_0_05_agn_nms_False	0.326	NA	858	2456	2054	no	NA	NA	NA	NA	NA	NA	NA	NA
20230209131026746_left_rect_cc.png	FP	pelagic_shrimp	1395	663	1504	494	0.64	white	iou_0_4_conf_0_05_agn_nms_False	0.326	above_threshold	859	2456	2054	no	NA	NA	NA	NA	NA	NA	NA	NA
20230209131026746_left_rect_cc.png	FP	silvery_lightfish	1418	188	1560	100	0.62	white	iou_0_4_conf_0_05_agn_nms_False	0.326	above_threshold	860	2456	2054	no	NA	NA	NA	NA	NA	NA	NA	NA
20230209131026746_left_rect_cc.png	FP	silvery_lightfish	886	514	1022	375	0.4	white	iou_0_4_conf_0_05_agn_nms_False	0.326	above_threshold	861	2456	2054	no	NA	NA	NA	NA	NA	NA	NA	NA
20230209131026746_left_rect_cc.png	FP	lanternfish	2006	273	2104	174	0.15	white	iou_0_4_conf_0_05_agn_nms_False	0.326	below_threshold	862	2456	2054	no	NA	NA	NA	NA	NA	NA	NA	NA
20230209131026746_left_rect_cc.png	FP	silvery_lightfish	2124	1893	2156	1880	0.15	white	iou_0_4_conf_0_05_agn_nms_False	0.326	below_threshold	863	2456	2054	no	NA	NA	NA	NA	NA	NA	NA	NA
20230209132333686_left_rect_cc.png	FP	silvery_lightfish	2115	1676	2276	1555	0.83	white	iou_0_4_conf_0_05_agn_nms_False	0.326	above_threshold	864	2456	2054	no	NA	NA	NA	NA	NA	NA	NA	NA
20230209132452087_left_rect_cc.png	FN	silvery_lightfish	160	630	233	543	NA	white	iou_0_4_conf_0_05_agn_nms_False	0.326	NA	865	2456	2054	no	NA	NA	NA	NA	NA	NA	NA	NA
20230209132452087_left_rect_cc.png	FP	silvery_lightfish	165	588	226	550	0.79	white	iou_0_4_conf_0_05_agn_nms_False	0.326	above_threshold	866	2456	2054	no	NA	NA	NA	NA	NA	NA	NA	NA
20230209132452087_left_rect_cc.png	FP	silvery_lightfish	163	624	224	599	0.72	white	iou_0_4_conf_0_05_agn_nms_False	0.326	above_threshold	867	2456	2054	no	NA	NA	NA	NA	NA	NA	NA	NA
20230209132452087_left_rect_cc.png	FP	krill	1371	177	1402	103	0.34	white	iou_0_4_conf_0_05_agn_nms_False	0.326	above_threshold	868	2456	2054	no	NA	NA	NA	NA	NA	NA	NA	NA
20230209132452087_left_rect_cc.png	FP	pelagic_shrimp	639	637	903	418	0.18	white	iou_0_4_conf_0_05_agn_nms_False	0.326	below_threshold	869	2456	2054	no	NA	NA	NA	NA	NA	NA	NA	NA
20230209132829696_left_rect_cc.png	FP	silvery_lightfish	881	1965	1028	1775	0.82	white	iou_0_4_conf_0_05_agn_nms_False	0.326	above_threshold	871	2456	2054	no	NA	NA	NA	NA	NA	NA	NA	NA
20230209132901060_left_rect_cc.png	FP	lanternfish	176	492	204	431	0.44	white	iou_0_4_conf_0_05_agn_nms_False	0.326	above_threshold	872	2456	2054	no	NA	NA	NA	NA	NA	NA	NA	NA
20230209133013328_left_rect_cc.png	FP	silvery_lightfish	1121	1724	1156	1694	0.08	white	iou_0_4_conf_0_05_agn_nms_False	0.326	below_threshold	873	2456	2054	no	NA	NA	NA	NA	NA	NA	NA	NA
20230209220652186_left_rect_cc.png	FP	lanternfish	482	1930	591	1910	0.12	white	iou_0_4_conf_0_05_agn_nms_False	0.326	below_threshold	882	2456	2054	no	NA	NA	NA	NA	NA	NA	NA	NA
20230209220706460_left_rect_cc.png	FP	lanternfish	629	533	760	418	0.25	white	iou_0_4_conf_0_05_agn_nms_False	0.326	below_threshold	884	2456	2054	no	NA	NA	NA	NA	NA	NA	NA	NA
20230209220744752_left_rect_cc.png	FN	lanternfish	1390	1121	1468	1053	NA	white	iou_0_4_conf_0_05_agn_nms_False	0.326	NA	889	2456	2054	no	NA	NA	NA	NA	NA	NA	NA	NA
20230209220744752_left_rect_cc.png	FN	lanternfish	1200	1222	1361	1182	NA	white	iou_0_4_conf_0_05_agn_nms_False	0.326	NA	890	2456	2054	no	NA	NA	NA	NA	NA	NA	NA	NA
20230209220751286_left_rect_cc.png	FP	silvery_lightfish	578	998	638	840	0.42	white	iou_0_4_conf_0_05_agn_nms_False	0.326	above_threshold	891	2456	2054	no	NA	NA	NA	NA	NA	NA	NA	NA
20230209220758220_left_rect_cc.png	FN	silvery_lightfish	1925	1124	1996	1041	NA	white	iou_0_4_conf_0_05_agn_nms_False	0.326	NA	893	2456	2054	no	NA	NA	NA	NA	NA	NA	NA	NA
20230209220758220_left_rect_cc.png	FP	lanternfish	1926	1125	1996	1038	0.66	white	iou_0_4_conf_0_05_agn_nms_False	0.326	above_threshold	894	2456	2054	no	NA	NA	NA	NA	NA	NA	NA	NA
20230209220832192_left_rect_cc.png	FN	lanternfish	1636	140	1704	119	NA	white	iou_0_4_conf_0_05_agn_nms_False	0.326	NA	902	2456	2054	no	NA	NA	NA	NA	NA	NA	NA	NA
20230209220832192_left_rect_cc.png	FP	silvery_lightfish	1636	139	1706	118	0.56	white	iou_0_4_conf_0_05_agn_nms_False	0.326	above_threshold	903	2456	2054	no	NA	NA	NA	NA	NA	NA	NA	NA
20230209220943651_left_rect_cc.png	FP	lanternfish	711	1323	750	1200	0.14	white	iou_0_4_conf_0_05_agn_nms_False	0.326	below_threshold	907	2456	2054	no	NA	NA	NA	NA	NA	NA	NA	NA
20230209221009885_left_rect_cc.png	FN	silvery_lightfish	1260	1857	1320	1821	NA	white	iou_0_4_conf_0_05_agn_nms_False	0.326	NA	908	2456	2054	no	NA	NA	NA	NA	NA	NA	NA	NA
20230209221009885_left_rect_cc.png	FP	lanternfish	725	455	843	324	0.84	white	iou_0_4_conf_0_05_agn_nms_False	0.326	above_threshold	911	2456	2054	no	NA	NA	NA	NA	NA	NA	NA	NA
20230209221009885_left_rect_cc.png	FP	lanternfish	428	189	445	133	0.6	white	iou_0_4_conf_0_05_agn_nms_False	0.326	above_threshold	912	2456	2054	no	NA	NA	NA	NA	NA	NA	NA	NA
20230209221009885_left_rect_cc.png	FP	krill	1710	1824	1758	1776	0.36	white	iou_0_4_conf_0_05_agn_nms_False	0.326	above_threshold	913	2456	2054	no	NA	NA	NA	NA	NA	NA	NA	NA
20230209221009885_left_rect_cc.png	FP	lanternfish	2061	1851	2099	1826	0.06	white	iou_0_4_conf_0_05_agn_nms_False	0.326	below_threshold	914	2456	2054	no	NA	NA	NA	NA	NA	NA	NA	NA
20230209221027475_left_rect_cc.png	FP	silvery_lightfish	2231	662	2296	630	0.31	white	iou_0_4_conf_0_05_agn_nms_False	0.326	below_threshold	915	2456	2054	no	NA	NA	NA	NA	NA	NA	NA	NA
20230209221119041_left_rect_cc.png	FN	lanternfish	160	656	204	632	NA	white	iou_0_4_conf_0_05_agn_nms_False	0.326	NA	918	2456	2054	no	NA	NA	NA	NA	NA	NA	NA	NA
20230209221236341_left_rect_cc.png	FP	krill	315	479	342	428	0.07	white	iou_0_4_conf_0_05_agn_nms_False	0.326	below_threshold	921	2456	2054	no	NA	NA	NA	NA	NA	NA	NA	NA
20230209221314639_left_rect_cc.png	FP	silvery_lightfish	1171	160	1247	101	0.38	white	iou_0_4_conf_0_05_agn_nms_False	0.326	above_threshold	927	2456	2054	no	NA	NA	NA	NA	NA	NA	NA	NA
20230209221321675_left_rect_cc.png	FN	lanternfish	178	1652	285	1477	NA	white	iou_0_4_conf_0_05_agn_nms_False	0.326	NA	928	2456	2054	no	NA	NA	NA	NA	NA	NA	NA	NA
20230209221321675_left_rect_cc.png	FP	silvery_lightfish	176	1646	286	1484	0.84	white	iou_0_4_conf_0_05_agn_nms_False	0.326	above_threshold	929	2456	2054	no	NA	NA	NA	NA	NA	NA	NA	NA
20230209221327403_left_rect_cc.png	FP	silvery_lightfish	652	882	746	707	0.17	white	iou_0_4_conf_0_05_agn_nms_False	0.326	below_threshold	930	2456	2054	no	NA	NA	NA	NA	NA	NA	NA	NA
20230209221346801_left_rect_cc.png	FP	silvery_lightfish	634	199	659	128	0.55	white	iou_0_4_conf_0_05_agn_nms_False	0.326	above_threshold	933	2456	2054	no	NA	NA	NA	NA	NA	NA	NA	NA
20230209221346801_left_rect_cc.png	FP	krill	2100	1184	2136	1156	0.09	white	iou_0_4_conf_0_05_agn_nms_False	0.326	below_threshold	934	2456	2054	no	NA	NA	NA	NA	NA	NA	NA	NA
20230209221434265_left_rect_cc.png	FP	lanternfish	331	1613	355	1593	0.11	white	iou_0_4_conf_0_05_agn_nms_False	0.326	below_threshold	937	2456	2054	no	NA	NA	NA	NA	NA	NA	NA	NA
20230209221527339_left_rect_cc.png	FP	lanternfish	153	1441	174	1354	0.35	white	iou_0_4_conf_0_05_agn_nms_False	0.326	above_threshold	939	2456	2054	no	NA	NA	NA	NA	NA	NA	NA	NA
20230209221527339_left_rect_cc.png	FP	silvery_lightfish	153	1439	174	1353	0.28	white	iou_0_4_conf_0_05_agn_nms_False	0.326	below_threshold	940	2456	2054	no	NA	NA	NA	NA	NA	NA	NA	NA
20230209221629481_left_rect_cc.png	FP	lanternfish	1350	1612	1403	1586	0.66	white	iou_0_4_conf_0_05_agn_nms_False	0.326	above_threshold	948	2456	2054	no	NA	NA	NA	NA	NA	NA	NA	NA
20230209223149400_left_rect_cc.png	FP	lanternfish	1050	1015	1113	970	0.07	white	iou_0_4_conf_0_05_agn_nms_False	0.326	below_threshold	949	2456	2054	no	NA	NA	NA	NA	NA	NA	NA	NA
20230209223341172_left_rect_cc.png	FP	lanternfish	1840	1002	1865	978	0.17	white	iou_0_4_conf_0_05_agn_nms_False	0.326	below_threshold	950	2456	2054	no	NA	NA	NA	NA	NA	NA	NA	NA
20230209223503902_left_rect_cc.png	FN	silvery_lightfish	176	522	195	432	NA	white	iou_0_4_conf_0_05_agn_nms_False	0.326	NA	952	2456	2054	no	NA	NA	NA	NA	NA	NA	NA	NA
20230209223503902_left_rect_cc.png	FN	lanternfish	1140	450	1193	356	NA	white	iou_0_4_conf_0_05_agn_nms_False	0.326	NA	953	2456	2054	no	NA	NA	NA	NA	NA	NA	NA	NA
20230209223503902_left_rect_cc.png	FP	lanternfish	171	523	199	431	0.45	white	iou_0_4_conf_0_05_agn_nms_False	0.326	above_threshold	954	2456	2054	no	NA	NA	NA	NA	NA	NA	NA	NA
20230209223551747_left_rect_cc.png	FP	silvery_lightfish	1728	1024	1774	1005	0.29	white	iou_0_4_conf_0_05_agn_nms_False	0.326	below_threshold	955	2456	2054	no	NA	NA	NA	NA	NA	NA	NA	NA
20230209223555967_left_rect_cc.png	FN	silvery_lightfish	592	1522	929	1230	NA	white	iou_0_4_conf_0_05_agn_nms_False	0.326	NA	956	2456	2054	no	NA	NA	NA	NA	NA	NA	NA	NA
20230209223725030_left_rect_cc.png	FN	silvery_lightfish	300	353	371	301	NA	white	iou_0_4_conf_0_05_agn_nms_False	0.326	NA	958	2456	2054	no	NA	NA	NA	NA	NA	NA	NA	NA
20230209223725030_left_rect_cc.png	FP	lanternfish	305	352	371	305	0.39	white	iou_0_4_conf_0_05_agn_nms_False	0.326	above_threshold	959	2456	2054	no	NA	NA	NA	NA	NA	NA	NA	NA
20230209223825138_left_rect_cc.png	FP	lanternfish	398	1092	458	898	0.4	white	iou_0_4_conf_0_05_agn_nms_False	0.326	above_threshold	962	2456	2054	no	NA	NA	NA	NA	NA	NA	NA	NA
20230209223840919_left_rect_cc.png	FN	lanternfish	274	527	467	321	NA	white	iou_0_4_conf_0_05_agn_nms_False	0.326	NA	965	2456	2054	no	NA	NA	NA	NA	NA	NA	NA	NA
20230209223840919_left_rect_cc.png	FN	silvery_lightfish	1965	329	2023	257	NA	white	iou_0_4_conf_0_05_agn_nms_False	0.326	NA	966	2456	2054	no	NA	NA	NA	NA	NA	NA	NA	NA
20230209223840919_left_rect_cc.png	FP	lanternfish	1965	328	2020	259	0.75	white	iou_0_4_conf_0_05_agn_nms_False	0.326	above_threshold	968	2456	2054	no	NA	NA	NA	NA	NA	NA	NA	NA
20230209223840919_left_rect_cc.png	FP	lanternfish	383	515	460	438	0.17	white	iou_0_4_conf_0_05_agn_nms_False	0.326	below_threshold	970	2456	2054	no	NA	NA	NA	NA	NA	NA	NA	NA
20230209223852780_left_rect_cc.png	FP	silvery_lightfish	522	770	544	743	0.73	white	iou_0_4_conf_0_05_agn_nms_False	0.326	above_threshold	971	2456	2054	no	NA	NA	NA	NA	NA	NA	NA	NA
20230209223852780_left_rect_cc.png	FP	silvery_lightfish	2110	213	2251	177	0.07	white	iou_0_4_conf_0_05_agn_nms_False	0.326	below_threshold	972	2456	2054	no	NA	NA	NA	NA	NA	NA	NA	NA
20230209223933493_left_rect_cc.png	FN	silvery_lightfish	2121	1770	2225	1724	NA	white	iou_0_4_conf_0_05_agn_nms_False	0.326	NA	973	2456	2054	no	NA	NA	NA	NA	NA	NA	NA	NA
20230209223933493_left_rect_cc.png	FP	lanternfish	2124	1768	2226	1723	0.49	white	iou_0_4_conf_0_05_agn_nms_False	0.326	above_threshold	974	2456	2054	no	NA	NA	NA	NA	NA	NA	NA	NA
20230209223933493_left_rect_cc.png	FP	krill	2163	223	2181	197	0.06	white	iou_0_4_conf_0_05_agn_nms_False	0.326	below_threshold	976	2456	2054	no	NA	NA	NA	NA	NA	NA	NA	NA
20230209225348499_left_rect_cc.png	FP	krill	2089	481	2140	394	0.52	white	iou_0_4_conf_0_05_agn_nms_False	0.326	above_threshold	978	2456	2054	no	NA	NA	NA	NA	NA	NA	NA	NA
20230209225348499_left_rect_cc.png	FP	silvery_lightfish	349	1732	410	1654	0.1	white	iou_0_4_conf_0_05_agn_nms_False	0.326	below_threshold	979	2456	2054	no	NA	NA	NA	NA	NA	NA	NA	NA
20230209225351114_left_rect_cc.png	FN	silvery_lightfish	1711	727	1745	614	NA	white	iou_0_4_conf_0_05_agn_nms_False	0.326	NA	980	2456	2054	no	NA	NA	NA	NA	NA	NA	NA	NA
20230209225351114_left_rect_cc.png	FN	silvery_lightfish	1691	735	1752	688	NA	white	iou_0_4_conf_0_05_agn_nms_False	0.326	NA	981	2456	2054	no	NA	NA	NA	NA	NA	NA	NA	NA
20230209225351114_left_rect_cc.png	FP	lanternfish	819	1841	996	1708	0.63	white	iou_0_4_conf_0_05_agn_nms_False	0.326	above_threshold	985	2456	2054	no	NA	NA	NA	NA	NA	NA	NA	NA
20230209225351114_left_rect_cc.png	FP	silvery_lightfish	1683	747	1753	634	0.6	white	iou_0_4_conf_0_05_agn_nms_False	0.326	above_threshold	986	2456	2054	no	NA	NA	NA	NA	NA	NA	NA	NA
20230209225351114_left_rect_cc.png	FP	silvery_lightfish	945	1962	995	1939	0.57	white	iou_0_4_conf_0_05_agn_nms_False	0.326	above_threshold	987	2456	2054	no	NA	NA	NA	NA	NA	NA	NA	NA
20230209225351114_left_rect_cc.png	FP	silvery_lightfish	891	1432	928	1408	0.35	white	iou_0_4_conf_0_05_agn_nms_False	0.326	above_threshold	989	2456	2054	no	NA	NA	NA	NA	NA	NA	NA	NA
20230209225351114_left_rect_cc.png	FP	silvery_lightfish	1722	714	1750	630	0.26	white	iou_0_4_conf_0_05_agn_nms_False	0.326	below_threshold	990	2456	2054	no	NA	NA	NA	NA	NA	NA	NA	NA
20230209225351114_left_rect_cc.png	FP	silvery_lightfish	1658	764	1754	685	0.19	white	iou_0_4_conf_0_05_agn_nms_False	0.326	below_threshold	992	2456	2054	no	NA	NA	NA	NA	NA	NA	NA	NA
20230209225351114_left_rect_cc.png	FP	silvery_lightfish	543	1746	608	1708	0.15	white	iou_0_4_conf_0_05_agn_nms_False	0.326	below_threshold	993	2456	2054	no	NA	NA	NA	NA	NA	NA	NA	NA
20230209225351114_left_rect_cc.png	FP	silvery_lightfish	917	1825	1039	1573	0.08	white	iou_0_4_conf_0_05_agn_nms_False	0.326	below_threshold	994	2456	2054	no	NA	NA	NA	NA	NA	NA	NA	NA
20230209225419057_left_rect_cc.png	FN	silvery_lightfish	356	208	370	165	NA	white	iou_0_4_conf_0_05_agn_nms_False	0.326	NA	995	2456	2054	no	NA	NA	NA	NA	NA	NA	NA	NA
20230209225419057_left_rect_cc.png	FP	silvery_lightfish	346	215	371	159	0.21	white	iou_0_4_conf_0_05_agn_nms_False	0.326	below_threshold	996	2456	2054	no	NA	NA	NA	NA	NA	NA	NA	NA
20230209225453536_left_rect_cc.png	FP	silvery_lightfish	853	481	868	464	0.11	white	iou_0_4_conf_0_05_agn_nms_False	0.326	below_threshold	997	2456	2054	no	NA	NA	NA	NA	NA	NA	NA	NA
20230209225609523_left_rect_cc.png	FP	lanternfish	202	612	339	374	0.87	white	iou_0_4_conf_0_05_agn_nms_False	0.326	above_threshold	999	2456	2054	no	NA	NA	NA	NA	NA	NA	NA	NA
20230209225611533_left_rect_cc.png	FN	lanternfish	2134	1275	2175	1233	NA	white	iou_0_4_conf_0_05_agn_nms_False	0.326	NA	1000	2456	2054	no	NA	NA	NA	NA	NA	NA	NA	NA
20230209225611533_left_rect_cc.png	FP	silvery_lightfish	2135	1276	2173	1234	0.74	white	iou_0_4_conf_0_05_agn_nms_False	0.326	above_threshold	1001	2456	2054	no	NA	NA	NA	NA	NA	NA	NA	NA
20230209225848647_left_rect_cc.png	FP	silvery_lightfish	1656	1948	1710	1934	0.46	white	iou_0_4_conf_0_05_agn_nms_False	0.326	above_threshold	1002	2456	2054	no	NA	NA	NA	NA	NA	NA	NA	NA
20230209225913980_left_rect_cc.png	FP	silvery_lightfish	2010	760	2032	741	0.47	white	iou_0_4_conf_0_05_agn_nms_False	0.326	above_threshold	1003	2456	2054	no	NA	NA	NA	NA	NA	NA	NA	NA
20230209225932171_left_rect_cc.png	FN	krill	1044	895	1109	858	NA	white	iou_0_4_conf_0_05_agn_nms_False	0.326	NA	1004	2456	2054	no	NA	NA	NA	NA	NA	NA	NA	NA
20230209225932171_left_rect_cc.png	FP	pelagic_shrimp	1043	898	1108	858	0.21	white	iou_0_4_conf_0_05_agn_nms_False	0.326	below_threshold	1005	2456	2054	no	NA	NA	NA	NA	NA	NA	NA	NA
20230209225932171_left_rect_cc.png	FP	silvery_lightfish	1045	897	1107	858	0.08	white	iou_0_4_conf_0_05_agn_nms_False	0.326	below_threshold	1006	2456	2054	no	NA	NA	NA	NA	NA	NA	NA	NA
20230209230020423_left_rect_cc.png	FP	silvery_lightfish	1113	310	1208	92	0.6	white	iou_0_4_conf_0_05_agn_nms_False	0.326	above_threshold	1007	2456	2054	no	NA	NA	NA	NA	NA	NA	NA	NA
20230209230031689_left_rect_cc.png	FN	lanternfish	165	1083	275	960	NA	white	iou_0_4_conf_0_05_agn_nms_False	0.326	NA	1008	2456	2054	no	NA	NA	NA	NA	NA	NA	NA	NA
20230209230202459_left_rect_cc.png	FN	silvery_lightfish	1998	1399	2087	1301	NA	white	iou_0_4_conf_0_05_agn_nms_False	0.326	NA	1010	2456	2054	no	NA	NA	NA	NA	NA	NA	NA	NA
20230209230202459_left_rect_cc.png	FP	lanternfish	1997	1399	2088	1301	0.75	white	iou_0_4_conf_0_05_agn_nms_False	0.326	above_threshold	1011	2456	2054	no	NA	NA	NA	NA	NA	NA	NA	NA
20230209230202459_left_rect_cc.png	FP	silvery_lightfish	1654	717	1748	638	0.58	white	iou_0_4_conf_0_05_agn_nms_False	0.326	above_threshold	1012	2456	2054	no	NA	NA	NA	NA	NA	NA	NA	NA
20230209230244271_left_rect_cc.png	FP	pelagic_shrimp	1028	1716	1294	1478	0.17	white	iou_0_4_conf_0_05_agn_nms_False	0.326	below_threshold	1013	2456	2054	no	NA	NA	NA	NA	NA	NA	NA	NA
20230209230306784_left_rect_cc.png	FN	silvery_lightfish	656	1835	692	1701	NA	white	iou_0_4_conf_0_05_agn_nms_False	0.326	NA	1014	2456	2054	no	NA	NA	NA	NA	NA	NA	NA	NA
20230209230306784_left_rect_cc.png	FN	lanternfish	2286	758	2303	715	NA	white	iou_0_4_conf_0_05_agn_nms_False	0.326	NA	1015	2456	2054	no	NA	NA	NA	NA	NA	NA	NA	NA
20230209230306784_left_rect_cc.png	FP	lanternfish	657	1830	693	1703	0.67	white	iou_0_4_conf_0_05_agn_nms_False	0.326	above_threshold	1016	2456	2054	no	NA	NA	NA	NA	NA	NA	NA	NA
20230210104726410_left_rect_cc.png	FP	pelagic_shrimp	199	934	624	819	0.08	white	iou_0_4_conf_0_05_agn_nms_False	0.326	below_threshold	1020	2456	2054	no	NA	NA	NA	NA	NA	NA	NA	NA
20230210104726410_left_rect_cc.png	FP	pelagic_shrimp	376	928	918	802	0.06	white	iou_0_4_conf_0_05_agn_nms_False	0.326	below_threshold	1021	2456	2054	no	NA	NA	NA	NA	NA	NA	NA	NA
20230210104803297_left_rect_cc.png	FP	lanternfish	211	200	251	156	0.56	white	iou_0_4_conf_0_05_agn_nms_False	0.326	above_threshold	1022	2456	2054	no	NA	NA	NA	NA	NA	NA	NA	NA
20230210105023127_left_rect_cc.png	FN	silvery_lightfish	1408	371	1431	327	NA	white	iou_0_4_conf_0_05_agn_nms_False	0.326	NA	1023	2456	2054	no	NA	NA	NA	NA	NA	NA	NA	NA
20230210105023127_left_rect_cc.png	FP	lanternfish	1413	370	1431	329	0.21	white	iou_0_4_conf_0_05_agn_nms_False	0.326	below_threshold	1024	2456	2054	no	NA	NA	NA	NA	NA	NA	NA	NA
20230210105025237_left_rect_cc.png	FP	pelagic_shrimp	899	1684	1061	1404	0.74	white	iou_0_4_conf_0_05_agn_nms_False	0.326	above_threshold	1026	2456	2054	no	NA	NA	NA	NA	NA	NA	NA	NA
20230210105027549_left_rect_cc.png	FN	krill	1507	177	1562	144	NA	white	iou_0_4_conf_0_05_agn_nms_False	0.326	NA	1028	2456	2054	no	NA	NA	NA	NA	NA	NA	NA	NA
20230210105027549_left_rect_cc.png	FP	squid	1502	185	1602	135	0.14	white	iou_0_4_conf_0_05_agn_nms_False	0.326	below_threshold	1029	2456	2054	no	NA	NA	NA	NA	NA	NA	NA	NA
20230210105027549_left_rect_cc.png	FP	pelagic_shrimp	1476	324	1862	125	0.06	white	iou_0_4_conf_0_05_agn_nms_False	0.326	below_threshold	1030	2456	2054	no	NA	NA	NA	NA	NA	NA	NA	NA
20230210105047047_left_rect_cc.png	FP	silvery_lightfish	2013	248	2140	193	0.54	white	iou_0_4_conf_0_05_agn_nms_False	0.326	above_threshold	1032	2456	2054	no	NA	NA	NA	NA	NA	NA	NA	NA
20230210105047047_left_rect_cc.png	FP	pelagic_shrimp	666	1117	1000	773	0.5	white	iou_0_4_conf_0_05_agn_nms_False	0.326	above_threshold	1034	2456	2054	no	NA	NA	NA	NA	NA	NA	NA	NA
20230210105047047_left_rect_cc.png	FP	lanternfish	1113	1131	1320	1024	0.13	white	iou_0_4_conf_0_05_agn_nms_False	0.326	below_threshold	1035	2456	2054	no	NA	NA	NA	NA	NA	NA	NA	NA
20230210105047047_left_rect_cc.png	FP	krill	1405	318	1589	230	0.06	white	iou_0_4_conf_0_05_agn_nms_False	0.326	below_threshold	1036	2456	2054	no	NA	NA	NA	NA	NA	NA	NA	NA
20230210105106042_left_rect_cc.png	FP	krill	668	208	784	109	0.58	white	iou_0_4_conf_0_05_agn_nms_False	0.326	above_threshold	1038	2456	2054	no	NA	NA	NA	NA	NA	NA	NA	NA
20230210105106042_left_rect_cc.png	FP	pelagic_shrimp	1622	750	1963	262	0.19	white	iou_0_4_conf_0_05_agn_nms_False	0.326	below_threshold	1039	2456	2054	no	NA	NA	NA	NA	NA	NA	NA	NA
20230210105134292_left_rect_cc.png	FN	lanternfish	1580	1604	1649	1565	NA	white	iou_0_4_conf_0_05_agn_nms_False	0.326	NA	1040	2456	2054	no	NA	NA	NA	NA	NA	NA	NA	NA
20230210105134292_left_rect_cc.png	FP	lanternfish	1517	1606	1653	1549	0.53	white	iou_0_4_conf_0_05_agn_nms_False	0.326	above_threshold	1041	2456	2054	no	NA	NA	NA	NA	NA	NA	NA	NA
20230210105155199_left_rect_cc.png	FP	krill	961	1096	991	1078	0.12	white	iou_0_4_conf_0_05_agn_nms_False	0.326	below_threshold	1042	2456	2054	no	NA	NA	NA	NA	NA	NA	NA	NA
20230210105201431_left_rect_cc.png	FP	pelagic_shrimp	2081	350	2259	280	0.05	white	iou_0_4_conf_0_05_agn_nms_False	0.326	below_threshold	1047	2456	2054	no	NA	NA	NA	NA	NA	NA	NA	NA
20230210105315411_left_rect_cc.png	FP	krill	1224	493	1264	456	0.08	white	iou_0_4_conf_0_05_agn_nms_False	0.326	below_threshold	1048	2456	2054	no	NA	NA	NA	NA	NA	NA	NA	NA
20230210105334409_left_rect_cc.png	FP	pelagic_shrimp	1327	237	1646	109	0.27	white	iou_0_4_conf_0_05_agn_nms_False	0.326	below_threshold	1049	2456	2054	no	NA	NA	NA	NA	NA	NA	NA	NA
20230210105334409_left_rect_cc.png	FP	pelagic_shrimp	1193	324	1394	249	0.24	white	iou_0_4_conf_0_05_agn_nms_False	0.326	below_threshold	1050	2456	2054	no	NA	NA	NA	NA	NA	NA	NA	NA
20230210105520954_left_rect_cc.png	FP	silvery_lightfish	607	160	650	118	0.44	white	iou_0_4_conf_0_05_agn_nms_False	0.326	above_threshold	1056	2456	2054	no	NA	NA	NA	NA	NA	NA	NA	NA
20230210111128388_left_rect_cc.png	FP	lanternfish	156	734	350	368	0.19	white	iou_0_4_conf_0_05_agn_nms_False	0.326	below_threshold	1057	2456	2054	no	NA	NA	NA	NA	NA	NA	NA	NA
20230210111146480_left_rect_cc.png	FP	silvery_lightfish	464	139	517	125	0.4	white	iou_0_4_conf_0_05_agn_nms_False	0.326	above_threshold	1058	2456	2054	no	NA	NA	NA	NA	NA	NA	NA	NA
20230210111254926_left_rect_cc.png	FN	krill	1360	1952	1477	1921	NA	white	iou_0_4_conf_0_05_agn_nms_False	0.326	NA	1059	2456	2054	no	NA	NA	NA	NA	NA	NA	NA	NA
20230210111254926_left_rect_cc.png	FP	silvery_lightfish	1361	1955	1481	1922	0.69	white	iou_0_4_conf_0_05_agn_nms_False	0.326	above_threshold	1060	2456	2054	no	NA	NA	NA	NA	NA	NA	NA	NA
20230210111254926_left_rect_cc.png	FP	silvery_lightfish	1362	1964	1386	1951	0.09	white	iou_0_4_conf_0_05_agn_nms_False	0.326	below_threshold	1061	2456	2054	no	NA	NA	NA	NA	NA	NA	NA	NA
20230210111358458_left_rect_cc.png	FP	silvery_lightfish	926	1947	970	1937	0.51	white	iou_0_4_conf_0_05_agn_nms_False	0.326	above_threshold	1062	2456	2054	no	NA	NA	NA	NA	NA	NA	NA	NA
20230210111416687_left_rect_cc.png	FP	krill	2062	236	2122	173	0.07	white	iou_0_4_conf_0_05_agn_nms_False	0.326	below_threshold	1063	2456	2054	no	NA	NA	NA	NA	NA	NA	NA	NA
20230210111755112_left_rect_cc.png	FP	silvery_lightfish	1519	182	1535	154	0.25	white	iou_0_4_conf_0_05_agn_nms_False	0.326	below_threshold	1065	2456	2054	no	NA	NA	NA	NA	NA	NA	NA	NA
20230210111812197_left_rect_cc.png	FN	silvery_lightfish	954	157	980	95	NA	white	iou_0_4_conf_0_05_agn_nms_False	0.326	NA	1066	2456	2054	no	NA	NA	NA	NA	NA	NA	NA	NA
20230210111812197_left_rect_cc.png	FP	krill	954	156	982	95	0.55	white	iou_0_4_conf_0_05_agn_nms_False	0.326	above_threshold	1067	2456	2054	no	NA	NA	NA	NA	NA	NA	NA	NA
20230210111827981_left_rect_cc.png	FP	lanternfish	1833	248	1901	173	0.11	white	iou_0_4_conf_0_05_agn_nms_False	0.326	below_threshold	1068	2456	2054	no	NA	NA	NA	NA	NA	NA	NA	NA
20230210111831097_left_rect_cc.png	FN	silvery_lightfish	631	780	710	749	NA	white	iou_0_4_conf_0_05_agn_nms_False	0.326	NA	1069	2456	2054	no	NA	NA	NA	NA	NA	NA	NA	NA
20230210111831097_left_rect_cc.png	FP	krill	1261	115	1298	99	0.44	white	iou_0_4_conf_0_05_agn_nms_False	0.326	above_threshold	1071	2456	2054	no	NA	NA	NA	NA	NA	NA	NA	NA
20230210111908007_left_rect_cc.png	FP	silvery_lightfish	2281	1368	2301	1262	0.4	white	iou_0_4_conf_0_05_agn_nms_False	0.326	above_threshold	1072	2456	2054	no	NA	NA	NA	NA	NA	NA	NA	NA
20230210113224075_left_rect_cc.png	FN	silvery_lightfish	184	429	215	414	NA	white	iou_0_4_conf_0_05_agn_nms_False	0.326	NA	1073	2456	2054	no	NA	NA	NA	NA	NA	NA	NA	NA
20230210113224075_left_rect_cc.png	FN	krill	1901	172	1936	150	NA	white	iou_0_4_conf_0_05_agn_nms_False	0.326	NA	1074	2456	2054	no	NA	NA	NA	NA	NA	NA	NA	NA
20230210113224075_left_rect_cc.png	FP	silvery_lightfish	1902	171	1939	150	0.53	white	iou_0_4_conf_0_05_agn_nms_False	0.326	above_threshold	1075	2456	2054	no	NA	NA	NA	NA	NA	NA	NA	NA
20230210113224075_left_rect_cc.png	FP	silvery_lightfish	182	434	227	413	0.39	white	iou_0_4_conf_0_05_agn_nms_False	0.326	above_threshold	1076	2456	2054	no	NA	NA	NA	NA	NA	NA	NA	NA
20230210113235231_left_rect_cc.png	FP	silvery_lightfish	2007	1312	2074	1273	0.54	white	iou_0_4_conf_0_05_agn_nms_False	0.326	above_threshold	1077	2456	2054	no	NA	NA	NA	NA	NA	NA	NA	NA
20230210113316142_left_rect_cc.png	FP	silvery_lightfish	1786	1935	1809	1920	0.13	white	iou_0_4_conf_0_05_agn_nms_False	0.326	below_threshold	1078	2456	2054	no	NA	NA	NA	NA	NA	NA	NA	NA
20230210113322777_left_rect_cc.png	FP	silvery_lightfish	2120	1040	2297	913	0.23	white	iou_0_4_conf_0_05_agn_nms_False	0.326	below_threshold	1079	2456	2054	no	NA	NA	NA	NA	NA	NA	NA	NA
20230210113333631_left_rect_cc.png	FP	silvery_lightfish	168	563	183	535	0.52	white	iou_0_4_conf_0_05_agn_nms_False	0.326	above_threshold	1080	2456	2054	no	NA	NA	NA	NA	NA	NA	NA	NA
20230210113349210_left_rect_cc.png	FP	silvery_lightfish	1873	161	1895	143	0.51	white	iou_0_4_conf_0_05_agn_nms_False	0.326	above_threshold	1081	2456	2054	no	NA	NA	NA	NA	NA	NA	NA	NA
20230210113356648_left_rect_cc.png	FP	silvery_lightfish	280	1741	310	1696	0.66	white	iou_0_4_conf_0_05_agn_nms_False	0.326	above_threshold	1082	2456	2054	no	NA	NA	NA	NA	NA	NA	NA	NA
20230210113356648_left_rect_cc.png	FP	silvery_lightfish	261	1786	309	1740	0.27	white	iou_0_4_conf_0_05_agn_nms_False	0.326	below_threshold	1083	2456	2054	no	NA	NA	NA	NA	NA	NA	NA	NA
20230210113356648_left_rect_cc.png	FP	silvery_lightfish	1132	183	1173	132	0.06	white	iou_0_4_conf_0_05_agn_nms_False	0.326	below_threshold	1084	2456	2054	no	NA	NA	NA	NA	NA	NA	NA	NA
20230210113356648_left_rect_cc.png	FP	silvery_lightfish	169	575	205	446	0.06	white	iou_0_4_conf_0_05_agn_nms_False	0.326	below_threshold	1085	2456	2054	no	NA	NA	NA	NA	NA	NA	NA	NA
20230210113403493_left_rect_cc.png	FN	silvery_lightfish	1633	292	1700	263	NA	white	iou_0_4_conf_0_05_agn_nms_False	0.326	NA	1086	2456	2054	no	NA	NA	NA	NA	NA	NA	NA	NA
20230210113403493_left_rect_cc.png	FN	silvery_lightfish	1648	318	1697	282	NA	white	iou_0_4_conf_0_05_agn_nms_False	0.326	NA	1087	2456	2054	no	NA	NA	NA	NA	NA	NA	NA	NA
20230210113403493_left_rect_cc.png	FN	silvery_lightfish	1643	167	1681	119	NA	white	iou_0_4_conf_0_05_agn_nms_False	0.326	NA	1088	2456	2054	no	NA	NA	NA	NA	NA	NA	NA	NA
20230210113403493_left_rect_cc.png	FP	silvery_lightfish	1634	321	1699	264	0.73	white	iou_0_4_conf_0_05_agn_nms_False	0.326	above_threshold	1089	2456	2054	no	NA	NA	NA	NA	NA	NA	NA	NA
20230210113403493_left_rect_cc.png	FP	silvery_lightfish	1273	1951	1311	1933	0.48	white	iou_0_4_conf_0_05_agn_nms_False	0.326	above_threshold	1090	2456	2054	no	NA	NA	NA	NA	NA	NA	NA	NA
20230210113403493_left_rect_cc.png	FP	silvery_lightfish	598	1937	652	1922	0.47	white	iou_0_4_conf_0_05_agn_nms_False	0.326	above_threshold	1091	2456	2054	no	NA	NA	NA	NA	NA	NA	NA	NA
20230210113403493_left_rect_cc.png	FP	silvery_lightfish	1653	144	1674	120	0.4	white	iou_0_4_conf_0_05_agn_nms_False	0.326	above_threshold	1092	2456	2054	no	NA	NA	NA	NA	NA	NA	NA	NA
20230210113403493_left_rect_cc.png	FP	silvery_lightfish	1169	1964	1221	1947	0.31	white	iou_0_4_conf_0_05_agn_nms_False	0.326	below_threshold	1093	2456	2054	no	NA	NA	NA	NA	NA	NA	NA	NA
20230210113403493_left_rect_cc.png	FP	silvery_lightfish	1275	1961	1317	1939	0.15	white	iou_0_4_conf_0_05_agn_nms_False	0.326	below_threshold	1094	2456	2054	no	NA	NA	NA	NA	NA	NA	NA	NA
20230210113403493_left_rect_cc.png	FP	silvery_lightfish	1610	1951	1648	1944	0.06	white	iou_0_4_conf_0_05_agn_nms_False	0.326	below_threshold	1095	2456	2054	no	NA	NA	NA	NA	NA	NA	NA	NA
20230210113458562_left_rect_cc.png	FN	silvery_lightfish	1315	1951	1328	1940	NA	white	iou_0_4_conf_0_05_agn_nms_False	0.326	NA	1096	2456	2054	no	NA	NA	NA	NA	NA	NA	NA	NA
20230210113458562_left_rect_cc.png	FN	silvery_lightfish	2254	500	2287	481	NA	white	iou_0_4_conf_0_05_agn_nms_False	0.326	NA	1097	2456	2054	no	NA	NA	NA	NA	NA	NA	NA	NA
20230210113458562_left_rect_cc.png	FP	silvery_lightfish	178	1931	615	1663	0.53	white	iou_0_4_conf_0_05_agn_nms_False	0.326	above_threshold	1098	2456	2054	no	NA	NA	NA	NA	NA	NA	NA	NA
20230210113458562_left_rect_cc.png	FP	silvery_lightfish	1316	1952	1387	1938	0.46	white	iou_0_4_conf_0_05_agn_nms_False	0.326	above_threshold	1099	2456	2054	no	NA	NA	NA	NA	NA	NA	NA	NA
20230210113458562_left_rect_cc.png	FP	silvery_lightfish	342	149	369	141	0.05	white	iou_0_4_conf_0_05_agn_nms_False	0.326	below_threshold	1100	2456	2054	no	NA	NA	NA	NA	NA	NA	NA	NA
20230210113554253_left_rect_cc.png	FP	silvery_lightfish	1429	117	1496	104	0.31	white	iou_0_4_conf_0_05_agn_nms_False	0.326	below_threshold	1101	2456	2054	no	NA	NA	NA	NA	NA	NA	NA	NA
20230210113554253_left_rect_cc.png	FP	silvery_lightfish	1047	1799	1100	1755	0.24	white	iou_0_4_conf_0_05_agn_nms_False	0.326	below_threshold	1102	2456	2054	no	NA	NA	NA	NA	NA	NA	NA	NA
20230210113554253_left_rect_cc.png	FP	silvery_lightfish	332	155	353	143	0.06	white	iou_0_4_conf_0_05_agn_nms_False	0.326	below_threshold	1103	2456	2054	no	NA	NA	NA	NA	NA	NA	NA	NA
20230210113603098_left_rect_cc.png	FN	silvery_lightfish	722	136	746	109	NA	white	iou_0_4_conf_0_05_agn_nms_False	0.326	NA	1104	2456	2054	no	NA	NA	NA	NA	NA	NA	NA	NA
20230210113603098_left_rect_cc.png	FP	silvery_lightfish	723	156	756	107	0.5	white	iou_0_4_conf_0_05_agn_nms_False	0.326	above_threshold	1105	2456	2054	no	NA	NA	NA	NA	NA	NA	NA	NA
20230210113607822_left_rect_cc.png	FP	silvery_lightfish	2134	1211	2230	1138	0.64	white	iou_0_4_conf_0_05_agn_nms_False	0.326	above_threshold	1106	2456	2054	no	NA	NA	NA	NA	NA	NA	NA	NA
20230210113607822_left_rect_cc.png	FP	silvery_lightfish	1173	1966	1192	1946	0.59	white	iou_0_4_conf_0_05_agn_nms_False	0.326	above_threshold	1107	2456	2054	no	NA	NA	NA	NA	NA	NA	NA	NA
20230210113612447_left_rect_cc.png	FN	silvery_lightfish	1709	356	1767	340	NA	white	iou_0_4_conf_0_05_agn_nms_False	0.326	NA	1108	2456	2054	no	NA	NA	NA	NA	NA	NA	NA	NA
20230210113612447_left_rect_cc.png	FP	silvery_lightfish	798	287	936	139	0.39	white	iou_0_4_conf_0_05_agn_nms_False	0.326	above_threshold	1109	2456	2054	no	NA	NA	NA	NA	NA	NA	NA	NA
20230210113620990_left_rect_cc.png	FN	silvery_lightfish	2253	351	2269	331	NA	white	iou_0_4_conf_0_05_agn_nms_False	0.326	NA	1110	2456	2054	no	NA	NA	NA	NA	NA	NA	NA	NA
20230210113620990_left_rect_cc.png	FP	silvery_lightfish	1937	671	2135	446	0.44	white	iou_0_4_conf_0_05_agn_nms_False	0.326	above_threshold	1111	2456	2054	no	NA	NA	NA	NA	NA	NA	NA	NA
20230210113637675_left_rect_cc.png	FP	silvery_lightfish	701	1946	763	1927	0.71	white	iou_0_4_conf_0_05_agn_nms_False	0.326	above_threshold	1112	2456	2054	no	NA	NA	NA	NA	NA	NA	NA	NA
20230210113637675_left_rect_cc.png	FP	silvery_lightfish	202	271	216	247	0.26	white	iou_0_4_conf_0_05_agn_nms_False	0.326	below_threshold	1113	2456	2054	no	NA	NA	NA	NA	NA	NA	NA	NA
20230210113655486_left_rect_cc.png	FP	silvery_lightfish	681	1940	697	1920	0.45	white	iou_0_4_conf_0_05_agn_nms_False	0.326	above_threshold	1114	2456	2054	no	NA	NA	NA	NA	NA	NA	NA	NA
20230210113655486_left_rect_cc.png	FP	silvery_lightfish	2207	1880	2235	1862	0.2	white	iou_0_4_conf_0_05_agn_nms_False	0.326	below_threshold	1115	2456	2054	no	NA	NA	NA	NA	NA	NA	NA	NA
20230210113706644_left_rect_cc.png	FP	pelagic_shrimp	1775	336	1825	186	0.58	white	iou_0_4_conf_0_05_agn_nms_False	0.326	above_threshold	1117	2456	2054	no	NA	NA	NA	NA	NA	NA	NA	NA
20230210113706644_left_rect_cc.png	FP	silvery_lightfish	1764	329	2068	159	0.07	white	iou_0_4_conf_0_05_agn_nms_False	0.326	below_threshold	1118	2456	2054	no	NA	NA	NA	NA	NA	NA	NA	NA
20230210113801221_left_rect_cc.png	FP	silvery_lightfish	2268	1469	2287	1445	0.18	white	iou_0_4_conf_0_05_agn_nms_False	0.326	below_threshold	1119	2456	2054	no	NA	NA	NA	NA	NA	NA	NA	NA
20230210113839133_left_rect_cc.png	FP	silvery_lightfish	1359	441	1386	409	0.77	white	iou_0_4_conf_0_05_agn_nms_False	0.326	above_threshold	1120	2456	2054	no	NA	NA	NA	NA	NA	NA	NA	NA
20230210113839133_left_rect_cc.png	FP	silvery_lightfish	2158	205	2190	186	0.22	white	iou_0_4_conf_0_05_agn_nms_False	0.326	below_threshold	1121	2456	2054	no	NA	NA	NA	NA	NA	NA	NA	NA
20230210113845865_left_rect_cc.png	FP	silvery_lightfish	1408	1960	1495	1944	0.09	white	iou_0_4_conf_0_05_agn_nms_False	0.326	below_threshold	1122	2456	2054	no	NA	NA	NA	NA	NA	NA	NA	NA
20230210113845865_left_rect_cc.png	FP	silvery_lightfish	1451	1958	1502	1941	0.06	white	iou_0_4_conf_0_05_agn_nms_False	0.326	below_threshold	1123	2456	2054	no	NA	NA	NA	NA	NA	NA	NA	NA
20230210113857826_left_rect_cc.png	FN	silvery_lightfish	1582	1261	1625	1197	NA	white	iou_0_4_conf_0_05_agn_nms_False	0.326	NA	1124	2456	2054	no	NA	NA	NA	NA	NA	NA	NA	NA
20230210113857826_left_rect_cc.png	FP	silvery_lightfish	842	412	900	387	0.36	white	iou_0_4_conf_0_05_agn_nms_False	0.326	above_threshold	1125	2456	2054	no	NA	NA	NA	NA	NA	NA	NA	NA
20230210113857826_left_rect_cc.png	FP	krill	1711	669	1992	603	0.07	white	iou_0_4_conf_0_05_agn_nms_False	0.326	below_threshold	1126	2456	2054	no	NA	NA	NA	NA	NA	NA	NA	NA
20230210113857826_left_rect_cc.png	FP	silvery_lightfish	863	107	933	96	0.07	white	iou_0_4_conf_0_05_agn_nms_False	0.326	below_threshold	1127	2456	2054	no	NA	NA	NA	NA	NA	NA	NA	NA
20230210113930299_left_rect_cc.png	FN	silvery_lightfish	765	1959	906	1893	NA	white	iou_0_4_conf_0_05_agn_nms_False	0.326	NA	1128	2456	2054	no	NA	NA	NA	NA	NA	NA	NA	NA
20230210113930299_left_rect_cc.png	FN	silvery_lightfish	1498	175	1566	109	NA	white	iou_0_4_conf_0_05_agn_nms_False	0.326	NA	1129	2456	2054	no	NA	NA	NA	NA	NA	NA	NA	NA
20230210113930299_left_rect_cc.png	FP	silvery_lightfish	839	1955	905	1908	0.64	white	iou_0_4_conf_0_05_agn_nms_False	0.326	above_threshold	1130	2456	2054	no	NA	NA	NA	NA	NA	NA	NA	NA
20230210113930299_left_rect_cc.png	FP	silvery_lightfish	1517	150	1572	110	0.62	white	iou_0_4_conf_0_05_agn_nms_False	0.326	above_threshold	1131	2456	2054	no	NA	NA	NA	NA	NA	NA	NA	NA
20230210113930299_left_rect_cc.png	FP	silvery_lightfish	761	1953	829	1932	0.58	white	iou_0_4_conf_0_05_agn_nms_False	0.326	above_threshold	1132	2456	2054	no	NA	NA	NA	NA	NA	NA	NA	NA
20230210113930299_left_rect_cc.png	FP	silvery_lightfish	2051	210	2095	175	0.25	white	iou_0_4_conf_0_05_agn_nms_False	0.326	below_threshold	1133	2456	2054	no	NA	NA	NA	NA	NA	NA	NA	NA
20230210113930299_left_rect_cc.png	FP	silvery_lightfish	258	241	315	156	0.25	white	iou_0_4_conf_0_05_agn_nms_False	0.326	below_threshold	1134	2456	2054	no	NA	NA	NA	NA	NA	NA	NA	NA
20230210113930299_left_rect_cc.png	FP	silvery_lightfish	1171	145	1189	125	0.12	white	iou_0_4_conf_0_05_agn_nms_False	0.326	below_threshold	1135	2456	2054	no	NA	NA	NA	NA	NA	NA	NA	NA
20230210113932309_left_rect_cc.png	FP	silvery_lightfish	834	656	872	549	0.08	white	iou_0_4_conf_0_05_agn_nms_False	0.326	below_threshold	1136	2456	2054	no	NA	NA	NA	NA	NA	NA	NA	NA
20230518165934102_left.jpg	FN	krill	165	948	189	937	NA	white	iou_0_4_conf_0_05_agn_nms_False	0.326	NA	1137	1228	1027	no	NA	NA	NA	NA	NA	NA	NA	NA
20230518165934102_left.jpg	FP	krill	160	951	191	933	0.32	white	iou_0_4_conf_0_05_agn_nms_False	0.326	below_threshold	1138	1228	1027	no	NA	NA	NA	NA	NA	NA	NA	NA
20230518170138144_left.jpg	FN	lanternfish	654	64	677	50	NA	white	iou_0_4_conf_0_05_agn_nms_False	0.326	NA	1139	1228	1027	no	NA	NA	NA	NA	NA	NA	NA	NA
20230518170140355_left.jpg	FP	krill	1046	205	1062	188	0.08	white	iou_0_4_conf_0_05_agn_nms_False	0.326	below_threshold	1141	1228	1027	no	NA	NA	NA	NA	NA	NA	NA	NA
20230518170141260_left.jpg	FP	krill	835	392	854	372	0.06	white	iou_0_4_conf_0_05_agn_nms_False	0.326	below_threshold	1142	1228	1027	no	NA	NA	NA	NA	NA	NA	NA	NA
20230518170142567_left.jpg	FP	krill	379	302	402	289	0.39	white	iou_0_4_conf_0_05_agn_nms_False	0.326	above_threshold	1143	1228	1027	no	NA	NA	NA	NA	NA	NA	NA	NA
20230518170142567_left.jpg	FP	krill	961	419	981	407	0.1	white	iou_0_4_conf_0_05_agn_nms_False	0.326	below_threshold	1144	1228	1027	no	NA	NA	NA	NA	NA	NA	NA	NA
20230518170241063_left.jpg	FP	krill	632	162	647	141	0.09	white	iou_0_4_conf_0_05_agn_nms_False	0.326	below_threshold	1146	1228	1027	no	NA	NA	NA	NA	NA	NA	NA	NA
20230518170804022_left.jpg	FP	silvery_lightfish	1049	136	1127	99	0.18	white	iou_0_4_conf_0_05_agn_nms_False	0.326	below_threshold	1147	1228	1027	no	NA	NA	NA	NA	NA	NA	NA	NA
20230518170804022_left.jpg	FP	lanternfish	1050	136	1128	100	0.12	white	iou_0_4_conf_0_05_agn_nms_False	0.326	below_threshold	1148	1228	1027	no	NA	NA	NA	NA	NA	NA	NA	NA
20230518170804122_left.jpg	FN	barracudina	987	170	1137	76	NA	white	iou_0_4_conf_0_05_agn_nms_False	0.326	NA	1149	1228	1027	no	NA	NA	NA	NA	NA	NA	NA	NA
20230518170804122_left.jpg	FP	lanternfish	997	93	1024	80	0.42	white	iou_0_4_conf_0_05_agn_nms_False	0.326	above_threshold	1150	1228	1027	no	NA	NA	NA	NA	NA	NA	NA	NA
20230518170804122_left.jpg	FP	barracudina	1108	171	1135	116	0.28	white	iou_0_4_conf_0_05_agn_nms_False	0.326	below_threshold	1151	1228	1027	no	NA	NA	NA	NA	NA	NA	NA	NA
20230518170804122_left.jpg	FP	fish	1109	170	1134	120	0.2	white	iou_0_4_conf_0_05_agn_nms_False	0.326	below_threshold	1152	1228	1027	no	NA	NA	NA	NA	NA	NA	NA	NA
20230518170804725_left.jpg	FP	fish	340	149	771	48	0.65	white	iou_0_4_conf_0_05_agn_nms_False	0.326	above_threshold	1153	1228	1027	no	NA	NA	NA	NA	NA	NA	NA	NA
20230518170805328_left.jpg	FP	krill	996	207	1011	188	0.09	white	iou_0_4_conf_0_05_agn_nms_False	0.326	below_threshold	1154	1228	1027	no	NA	NA	NA	NA	NA	NA	NA	NA
20230518170948551_left.jpg	FP	pelagic_shrimp	776	888	847	856	0.25	white	iou_0_4_conf_0_05_agn_nms_False	0.326	below_threshold	1155	1228	1027	no	NA	NA	NA	NA	NA	NA	NA	NA
20230518170948652_left.jpg	FN	fish	1137	687	1155	660	NA	white	iou_0_4_conf_0_05_agn_nms_False	0.326	NA	1156	1228	1027	no	NA	NA	NA	NA	NA	NA	NA	NA
20230518170948652_left.jpg	FP	lanternfish	1134	678	1149	660	0.45	white	iou_0_4_conf_0_05_agn_nms_False	0.326	above_threshold	1157	1228	1027	no	NA	NA	NA	NA	NA	NA	NA	NA
20230518170950964_left.jpg	FN	lanternfish	200	79	215	70	NA	white	iou_0_4_conf_0_05_agn_nms_False	0.326	NA	1158	1228	1027	no	NA	NA	NA	NA	NA	NA	NA	NA
20230518170950964_left.jpg	FP	fish	1125	412	1155	278	0.64	white	iou_0_4_conf_0_05_agn_nms_False	0.326	above_threshold	1160	1228	1027	no	NA	NA	NA	NA	NA	NA	NA	NA
20230518170951768_left.jpg	FP	fish	72	400	143	149	0.62	white	iou_0_4_conf_0_05_agn_nms_False	0.326	above_threshold	1162	1228	1027	no	NA	NA	NA	NA	NA	NA	NA	NA
20230518171625583_left.jpg	FP	lanternfish	281	117	376	59	0.43	white	iou_0_4_conf_0_05_agn_nms_False	0.326	above_threshold	1164	1228	1027	no	NA	NA	NA	NA	NA	NA	NA	NA
20230518172346237_left.jpg	FP	krill	912	249	926	232	0.05	white	iou_0_4_conf_0_05_agn_nms_False	0.326	below_threshold	1165	1228	1027	no	NA	NA	NA	NA	NA	NA	NA	NA
20230518172350659_left.jpg	FP	squid	182	199	241	68	0.1	white	iou_0_4_conf_0_05_agn_nms_False	0.326	below_threshold	1167	1228	1027	no	NA	NA	NA	NA	NA	NA	NA	NA
20230518173634898_left.jpg	FP	krill	910	343	931	323	0.52	white	iou_0_4_conf_0_05_agn_nms_False	0.326	above_threshold	1168	1228	1027	no	NA	NA	NA	NA	NA	NA	NA	NA
20230518173634999_left.jpg	FP	lanternfish	787	434	905	148	0.24	white	iou_0_4_conf_0_05_agn_nms_False	0.326	below_threshold	1169	1228	1027	no	NA	NA	NA	NA	NA	NA	NA	NA
20230518173635099_left.jpg	FP	lanternfish	559	444	726	289	0.74	white	iou_0_4_conf_0_05_agn_nms_False	0.326	above_threshold	1170	1228	1027	no	NA	NA	NA	NA	NA	NA	NA	NA
20230518173635099_left.jpg	FP	lanternfish	555	439	611	321	0.13	white	iou_0_4_conf_0_05_agn_nms_False	0.326	below_threshold	1171	1228	1027	no	NA	NA	NA	NA	NA	NA	NA	NA
20230518173635200_left.jpg	FN	barracudina	329	471	463	320	NA	white	iou_0_4_conf_0_05_agn_nms_False	0.326	NA	1172	1228	1027	no	NA	NA	NA	NA	NA	NA	NA	NA
20230518173635200_left.jpg	FP	lanternfish	330	469	460	320	0.6	white	iou_0_4_conf_0_05_agn_nms_False	0.326	above_threshold	1173	1228	1027	no	NA	NA	NA	NA	NA	NA	NA	NA
20230518173635200_left.jpg	FP	fish	330	471	461	319	0.34	white	iou_0_4_conf_0_05_agn_nms_False	0.326	above_threshold	1174	1228	1027	no	NA	NA	NA	NA	NA	NA	NA	NA
20230518174021065_left.jpg	FN	barracudina	493	283	596	101	NA	white	iou_0_4_conf_0_05_agn_nms_False	0.326	NA	1175	1228	1027	no	NA	NA	NA	NA	NA	NA	NA	NA
20230518174021065_left.jpg	FP	lanternfish	498	288	595	102	0.8	white	iou_0_4_conf_0_05_agn_nms_False	0.326	above_threshold	1176	1228	1027	no	NA	NA	NA	NA	NA	NA	NA	NA
20230518174021266_left.jpg	FP	fish	107	264	400	82	0.52	white	iou_0_4_conf_0_05_agn_nms_False	0.326	above_threshold	1177	1228	1027	no	NA	NA	NA	NA	NA	NA	NA	NA
20230518174021266_left.jpg	FP	lanternfish	108	263	400	84	0.44	white	iou_0_4_conf_0_05_agn_nms_False	0.326	above_threshold	1178	1228	1027	no	NA	NA	NA	NA	NA	NA	NA	NA
20230518174021367_left.jpg	FP	krill	434	225	450	211	0.08	white	iou_0_4_conf_0_05_agn_nms_False	0.326	below_threshold	1179	1228	1027	no	NA	NA	NA	NA	NA	NA	NA	NA
20230520165509007.jpg	FP	krill	238	834	256	810	0.46	white	iou_0_4_conf_0_05_agn_nms_False	0.326	above_threshold	1180	1228	1027	no	NA	NA	NA	NA	NA	NA	NA	NA
20230520171936382.jpg	FP	krill	729	522	755	502	0.13	white	iou_0_4_conf_0_05_agn_nms_False	0.326	below_threshold	1181	1228	1027	no	NA	NA	NA	NA	NA	NA	NA	NA
20230520171936483.jpg	FN	krill	1003	660	1035	596	NA	white	iou_0_4_conf_0_05_agn_nms_False	0.326	NA	1182	1228	1027	no	NA	NA	NA	NA	NA	NA	NA	NA
20230520171936483.jpg	FP	krill	1009	640	1030	596	0.27	white	iou_0_4_conf_0_05_agn_nms_False	0.326	below_threshold	1183	1228	1027	no	NA	NA	NA	NA	NA	NA	NA	NA
20230520171936483.jpg	FP	krill	409	521	430	500	0.11	white	iou_0_4_conf_0_05_agn_nms_False	0.326	below_threshold	1184	1228	1027	no	NA	NA	NA	NA	NA	NA	NA	NA
20230520171957993.jpg	FN	krill	296	407	329	377	NA	white	iou_0_4_conf_0_05_agn_nms_False	0.326	NA	1185	1228	1027	no	NA	NA	NA	NA	NA	NA	NA	NA
20230520171957993.jpg	FP	krill	298	397	326	380	0.58	white	iou_0_4_conf_0_05_agn_nms_False	0.326	above_threshold	1186	1228	1027	no	NA	NA	NA	NA	NA	NA	NA	NA
20230520172135299.jpg	FN	krill	1031	825	1061	792	NA	white	iou_0_4_conf_0_05_agn_nms_False	0.326	NA	1187	1228	1027	no	NA	NA	NA	NA	NA	NA	NA	NA
20230520172135299.jpg	FP	krill	1033	817	1053	797	0.36	white	iou_0_4_conf_0_05_agn_nms_False	0.326	above_threshold	1188	1228	1027	no	NA	NA	NA	NA	NA	NA	NA	NA
20230520172135299.jpg	FP	krill	345	540	359	529	0.06	white	iou_0_4_conf_0_05_agn_nms_False	0.326	below_threshold	1190	1228	1027	no	NA	NA	NA	NA	NA	NA	NA	NA
20230520175054789.jpg	FN	squid	599	265	629	219	NA	white	iou_0_4_conf_0_05_agn_nms_False	0.326	NA	1191	1228	1027	no	NA	NA	NA	NA	NA	NA	NA	NA
20230520175054789.jpg	FP	krill	603	259	629	228	0.49	white	iou_0_4_conf_0_05_agn_nms_False	0.326	above_threshold	1192	1228	1027	no	NA	NA	NA	NA	NA	NA	NA	NA
20230520175446811.jpg	FP	krill	1090	913	1123	897	0.22	white	iou_0_4_conf_0_05_agn_nms_False	0.326	below_threshold	1193	1228	1027	no	NA	NA	NA	NA	NA	NA	NA	NA
20230520175446811.jpg	FP	fish	1090	914	1123	897	0.05	white	iou_0_4_conf_0_05_agn_nms_False	0.326	below_threshold	1194	1228	1027	no	NA	NA	NA	NA	NA	NA	NA	NA
20230520175451838.jpg	FP	fish	952	822	1155	182	0.66	white	iou_0_4_conf_0_05_agn_nms_False	0.326	above_threshold	1195	1228	1027	no	NA	NA	NA	NA	NA	NA	NA	NA
20230520175635368.jpg	FP	krill	409	660	425	640	0.07	white	iou_0_4_conf_0_05_agn_nms_False	0.326	below_threshold	1196	1228	1027	no	NA	NA	NA	NA	NA	NA	NA	NA
20230520180421529.jpg	FN	barracudina	680	255	813	56	NA	white	iou_0_4_conf_0_05_agn_nms_False	0.326	NA	1198	1228	1027	no	NA	NA	NA	NA	NA	NA	NA	NA
20230520180421529.jpg	FP	barracudina	713	256	779	60	0.54	white	iou_0_4_conf_0_05_agn_nms_False	0.326	above_threshold	1199	1228	1027	no	NA	NA	NA	NA	NA	NA	NA	NA
20230520180421529.jpg	FP	fish	714	258	777	60	0.34	white	iou_0_4_conf_0_05_agn_nms_False	0.326	above_threshold	1200	1228	1027	no	NA	NA	NA	NA	NA	NA	NA	NA
20230520180433314.jpg	FN	lanternfish	1103	514	1178	449	NA	white	iou_0_4_conf_0_05_agn_nms_False	0.326	NA	1201	1228	1027	no	NA	NA	NA	NA	NA	NA	NA	NA
20230520180433314.jpg	FP	lanternfish	1115	512	1153	459	0.81	white	iou_0_4_conf_0_05_agn_nms_False	0.326	above_threshold	1202	1228	1027	no	NA	NA	NA	NA	NA	NA	NA	NA
20230520181823500.jpg	FP	krill	1103	115	1118	97	0.23	white	iou_0_4_conf_0_05_agn_nms_False	0.326	below_threshold	1205	1228	1027	no	NA	NA	NA	NA	NA	NA	NA	NA
20230520181823500.jpg	FP	krill	168	389	181	377	0.15	white	iou_0_4_conf_0_05_agn_nms_False	0.326	below_threshold	1206	1228	1027	no	NA	NA	NA	NA	NA	NA	NA	NA
20230520181823500.jpg	FP	krill	1058	678	1073	662	0.07	white	iou_0_4_conf_0_05_agn_nms_False	0.326	below_threshold	1207	1228	1027	no	NA	NA	NA	NA	NA	NA	NA	NA
20230520181823500.jpg	FP	krill	767	933	779	920	0.06	white	iou_0_4_conf_0_05_agn_nms_False	0.326	below_threshold	1208	1228	1027	no	NA	NA	NA	NA	NA	NA	NA	NA
20230520181901318.jpg	FP	krill	1005	767	1030	752	0.18	white	iou_0_4_conf_0_05_agn_nms_False	0.326	below_threshold	1210	1228	1027	no	NA	NA	NA	NA	NA	NA	NA	NA
20230520181901318.jpg	FP	krill	1003	760	1025	748	0.14	white	iou_0_4_conf_0_05_agn_nms_False	0.326	below_threshold	1212	1228	1027	no	NA	NA	NA	NA	NA	NA	NA	NA
20230520181901318.jpg	FP	krill	1117	741	1134	730	0.14	white	iou_0_4_conf_0_05_agn_nms_False	0.326	below_threshold	1213	1228	1027	no	NA	NA	NA	NA	NA	NA	NA	NA
20230520181901318.jpg	FP	krill	761	642	777	623	0.12	white	iou_0_4_conf_0_05_agn_nms_False	0.326	below_threshold	1214	1228	1027	no	NA	NA	NA	NA	NA	NA	NA	NA
20230520181901318.jpg	FP	krill	983	467	995	450	0.07	white	iou_0_4_conf_0_05_agn_nms_False	0.326	below_threshold	1216	1228	1027	no	NA	NA	NA	NA	NA	NA	NA	NA
20230520181901519.jpg	FN	krill	1049	172	1082	158	NA	white	iou_0_4_conf_0_05_agn_nms_False	0.326	NA	1217	1228	1027	no	NA	NA	NA	NA	NA	NA	NA	NA
20230520181901519.jpg	FP	krill	1062	945	1086	934	0.53	white	iou_0_4_conf_0_05_agn_nms_False	0.326	above_threshold	1219	1228	1027	no	NA	NA	NA	NA	NA	NA	NA	NA
20230520181901519.jpg	FP	krill	1056	169	1078	159	0.31	white	iou_0_4_conf_0_05_agn_nms_False	0.326	below_threshold	1220	1228	1027	no	NA	NA	NA	NA	NA	NA	NA	NA
20230520181901519.jpg	FP	krill	861	459	873	442	0.26	white	iou_0_4_conf_0_05_agn_nms_False	0.326	below_threshold	1221	1228	1027	no	NA	NA	NA	NA	NA	NA	NA	NA
20230520181901519.jpg	FP	krill	1115	741	1135	729	0.19	white	iou_0_4_conf_0_05_agn_nms_False	0.326	below_threshold	1222	1228	1027	no	NA	NA	NA	NA	NA	NA	NA	NA
20230520181901519.jpg	FP	krill	648	879	663	866	0.15	white	iou_0_4_conf_0_05_agn_nms_False	0.326	below_threshold	1223	1228	1027	no	NA	NA	NA	NA	NA	NA	NA	NA
20230520181901519.jpg	FP	krill	855	733	868	719	0.08	white	iou_0_4_conf_0_05_agn_nms_False	0.326	below_threshold	1224	1228	1027	no	NA	NA	NA	NA	NA	NA	NA	NA
20230521062617068_left.jpg	FP	krill	597	651	613	631	0.06	white	iou_0_4_conf_0_05_agn_nms_False	0.326	below_threshold	1225	1228	1027	no	NA	NA	NA	NA	NA	NA	NA	NA
20230521062706359_left.jpg	FP	fish	432	885	1153	574	0.06	white	iou_0_4_conf_0_05_agn_nms_False	0.326	below_threshold	1226	1228	1027	no	NA	NA	NA	NA	NA	NA	NA	NA
20230521063735851_left.jpg	FN	krill	511	916	547	902	NA	white	iou_0_4_conf_0_05_agn_nms_False	0.326	NA	1227	1228	1027	no	NA	NA	NA	NA	NA	NA	NA	NA
20230521063735851_left.jpg	FN	krill	729	845	756	820	NA	white	iou_0_4_conf_0_05_agn_nms_False	0.326	NA	1228	1228	1027	no	NA	NA	NA	NA	NA	NA	NA	NA
20230521063735851_left.jpg	FN	krill	949	325	964	286	NA	white	iou_0_4_conf_0_05_agn_nms_False	0.326	NA	1230	1228	1027	no	NA	NA	NA	NA	NA	NA	NA	NA
20230521063735851_left.jpg	FN	krill	763	103	802	73	NA	white	iou_0_4_conf_0_05_agn_nms_False	0.326	NA	1231	1228	1027	no	NA	NA	NA	NA	NA	NA	NA	NA
20230521063735851_left.jpg	FN	krill	94	345	133	328	NA	white	iou_0_4_conf_0_05_agn_nms_False	0.326	NA	1234	1228	1027	no	NA	NA	NA	NA	NA	NA	NA	NA
20230521063735851_left.jpg	FN	krill	218	113	264	98	NA	white	iou_0_4_conf_0_05_agn_nms_False	0.326	NA	1235	1228	1027	no	NA	NA	NA	NA	NA	NA	NA	NA
20230521063735851_left.jpg	FN	krill	446	148	468	118	NA	white	iou_0_4_conf_0_05_agn_nms_False	0.326	NA	1236	1228	1027	no	NA	NA	NA	NA	NA	NA	NA	NA
20230521063735851_left.jpg	FN	krill	520	193	544	163	NA	white	iou_0_4_conf_0_05_agn_nms_False	0.326	NA	1237	1228	1027	no	NA	NA	NA	NA	NA	NA	NA	NA
20230521063735851_left.jpg	FP	krill	651	71	698	49	0.51	white	iou_0_4_conf_0_05_agn_nms_False	0.326	above_threshold	1240	1228	1027	no	NA	NA	NA	NA	NA	NA	NA	NA
20230521063735851_left.jpg	FP	krill	451	139	464	118	0.5	white	iou_0_4_conf_0_05_agn_nms_False	0.326	above_threshold	1241	1228	1027	no	NA	NA	NA	NA	NA	NA	NA	NA
20230521063735851_left.jpg	FP	krill	225	115	250	100	0.5	white	iou_0_4_conf_0_05_agn_nms_False	0.326	above_threshold	1242	1228	1027	no	NA	NA	NA	NA	NA	NA	NA	NA
20230521063735851_left.jpg	FP	krill	870	857	898	833	0.49	white	iou_0_4_conf_0_05_agn_nms_False	0.326	above_threshold	1243	1228	1027	no	NA	NA	NA	NA	NA	NA	NA	NA
20230521063735851_left.jpg	FP	krill	1111	742	1135	728	0.48	white	iou_0_4_conf_0_05_agn_nms_False	0.326	above_threshold	1244	1228	1027	no	NA	NA	NA	NA	NA	NA	NA	NA
20230521063735851_left.jpg	FP	krill	765	91	783	74	0.47	white	iou_0_4_conf_0_05_agn_nms_False	0.326	above_threshold	1245	1228	1027	no	NA	NA	NA	NA	NA	NA	NA	NA
20230521063735851_left.jpg	FP	krill	601	173	627	158	0.44	white	iou_0_4_conf_0_05_agn_nms_False	0.326	above_threshold	1246	1228	1027	no	NA	NA	NA	NA	NA	NA	NA	NA
20230521063735851_left.jpg	FP	krill	656	536	686	520	0.43	white	iou_0_4_conf_0_05_agn_nms_False	0.326	above_threshold	1247	1228	1027	no	NA	NA	NA	NA	NA	NA	NA	NA
20230521063735851_left.jpg	FP	krill	670	189	692	174	0.42	white	iou_0_4_conf_0_05_agn_nms_False	0.326	above_threshold	1249	1228	1027	no	NA	NA	NA	NA	NA	NA	NA	NA
20230521063735851_left.jpg	FP	krill	952	318	966	295	0.39	white	iou_0_4_conf_0_05_agn_nms_False	0.326	above_threshold	1250	1228	1027	no	NA	NA	NA	NA	NA	NA	NA	NA
20230521063735851_left.jpg	FP	krill	744	844	760	828	0.38	white	iou_0_4_conf_0_05_agn_nms_False	0.326	above_threshold	1251	1228	1027	no	NA	NA	NA	NA	NA	NA	NA	NA
20230521063735851_left.jpg	FP	krill	738	219	754	205	0.37	white	iou_0_4_conf_0_05_agn_nms_False	0.326	above_threshold	1252	1228	1027	no	NA	NA	NA	NA	NA	NA	NA	NA
20230521063735851_left.jpg	FP	krill	523	186	540	168	0.35	white	iou_0_4_conf_0_05_agn_nms_False	0.326	above_threshold	1253	1228	1027	no	NA	NA	NA	NA	NA	NA	NA	NA
20230521063735851_left.jpg	FP	krill	635	943	680	922	0.26	white	iou_0_4_conf_0_05_agn_nms_False	0.326	below_threshold	1254	1228	1027	no	NA	NA	NA	NA	NA	NA	NA	NA
20230521063735851_left.jpg	FP	krill	647	558	664	524	0.26	white	iou_0_4_conf_0_05_agn_nms_False	0.326	below_threshold	1255	1228	1027	no	NA	NA	NA	NA	NA	NA	NA	NA
20230521063735851_left.jpg	FP	krill	421	143	440	130	0.2	white	iou_0_4_conf_0_05_agn_nms_False	0.326	below_threshold	1257	1228	1027	no	NA	NA	NA	NA	NA	NA	NA	NA
20230521063735851_left.jpg	FP	krill	880	149	897	135	0.2	white	iou_0_4_conf_0_05_agn_nms_False	0.326	below_threshold	1258	1228	1027	no	NA	NA	NA	NA	NA	NA	NA	NA
20230521063735851_left.jpg	FP	krill	520	917	539	903	0.18	white	iou_0_4_conf_0_05_agn_nms_False	0.326	below_threshold	1259	1228	1027	no	NA	NA	NA	NA	NA	NA	NA	NA
20230521063735851_left.jpg	FP	krill	676	715	692	696	0.17	white	iou_0_4_conf_0_05_agn_nms_False	0.326	below_threshold	1260	1228	1027	no	NA	NA	NA	NA	NA	NA	NA	NA
20230521063735851_left.jpg	FP	fish	381	77	631	45	0.16	white	iou_0_4_conf_0_05_agn_nms_False	0.326	below_threshold	1261	1228	1027	no	NA	NA	NA	NA	NA	NA	NA	NA
20230521063735851_left.jpg	FP	krill	319	120	337	104	0.14	white	iou_0_4_conf_0_05_agn_nms_False	0.326	below_threshold	1262	1228	1027	no	NA	NA	NA	NA	NA	NA	NA	NA
20230521063735851_left.jpg	FP	krill	707	148	729	136	0.13	white	iou_0_4_conf_0_05_agn_nms_False	0.326	below_threshold	1263	1228	1027	no	NA	NA	NA	NA	NA	NA	NA	NA
20230521063735851_left.jpg	FP	krill	610	936	627	924	0.1	white	iou_0_4_conf_0_05_agn_nms_False	0.326	below_threshold	1265	1228	1027	no	NA	NA	NA	NA	NA	NA	NA	NA
20230521063735851_left.jpg	FP	krill	600	183	617	164	0.09	white	iou_0_4_conf_0_05_agn_nms_False	0.326	below_threshold	1266	1228	1027	no	NA	NA	NA	NA	NA	NA	NA	NA
20230521063735851_left.jpg	FP	krill	753	150	771	138	0.08	white	iou_0_4_conf_0_05_agn_nms_False	0.326	below_threshold	1267	1228	1027	no	NA	NA	NA	NA	NA	NA	NA	NA
20230521063735851_left.jpg	FP	krill	515	102	531	90	0.08	white	iou_0_4_conf_0_05_agn_nms_False	0.326	below_threshold	1268	1228	1027	no	NA	NA	NA	NA	NA	NA	NA	NA
20230521063735851_left.jpg	FP	krill	665	542	693	523	0.08	white	iou_0_4_conf_0_05_agn_nms_False	0.326	below_threshold	1269	1228	1027	no	NA	NA	NA	NA	NA	NA	NA	NA
20230521063735851_left.jpg	FP	krill	377	71	401	56	0.07	white	iou_0_4_conf_0_05_agn_nms_False	0.326	below_threshold	1270	1228	1027	no	NA	NA	NA	NA	NA	NA	NA	NA
20230521063735851_left.jpg	FP	krill	383	76	400	64	0.05	white	iou_0_4_conf_0_05_agn_nms_False	0.326	below_threshold	1271	1228	1027	no	NA	NA	NA	NA	NA	NA	NA	NA
20230529041657932.jpg	FP	krill	760	853	791	837	0.52	white	iou_0_4_conf_0_05_agn_nms_False	0.326	above_threshold	1272	1228	1027	no	NA	NA	NA	NA	NA	NA	NA	NA
20230529041659742.jpg	FP	fish	531	101	664	45	0.81	white	iou_0_4_conf_0_05_agn_nms_False	0.326	above_threshold	1273	1228	1027	no	NA	NA	NA	NA	NA	NA	NA	NA
20230529041659742.jpg	FP	krill	982	199	1000	175	0.23	white	iou_0_4_conf_0_05_agn_nms_False	0.326	below_threshold	1274	1228	1027	no	NA	NA	NA	NA	NA	NA	NA	NA
20230529041659842.jpg	FP	krill	1003	227	1026	207	0.38	white	iou_0_4_conf_0_05_agn_nms_False	0.326	above_threshold	1275	1228	1027	no	NA	NA	NA	NA	NA	NA	NA	NA
20230529041659842.jpg	FP	krill	257	123	274	107	0.08	white	iou_0_4_conf_0_05_agn_nms_False	0.326	below_threshold	1276	1228	1027	no	NA	NA	NA	NA	NA	NA	NA	NA
20230529041701350.jpg	FP	fish	1132	590	1158	492	0.72	white	iou_0_4_conf_0_05_agn_nms_False	0.326	above_threshold	1277	1228	1027	no	NA	NA	NA	NA	NA	NA	NA	NA
20230529041702355.jpg	FP	krill	653	644	680	630	0.41	white	iou_0_4_conf_0_05_agn_nms_False	0.326	above_threshold	1278	1228	1027	no	NA	NA	NA	NA	NA	NA	NA	NA
20230529041702355.jpg	FP	krill	853	212	879	196	0.16	white	iou_0_4_conf_0_05_agn_nms_False	0.326	below_threshold	1279	1228	1027	no	NA	NA	NA	NA	NA	NA	NA	NA
20230529041705169.jpg	FP	fish	101	953	197	926	0.14	white	iou_0_4_conf_0_05_agn_nms_False	0.326	below_threshold	1280	1228	1027	no	NA	NA	NA	NA	NA	NA	NA	NA
20230529041706375.jpg	FP	barracudina	1002	471	1148	312	0.4	white	iou_0_4_conf_0_05_agn_nms_False	0.326	above_threshold	1281	1228	1027	no	NA	NA	NA	NA	NA	NA	NA	NA
20230529041706375.jpg	FP	krill	1018	262	1041	234	0.1	white	iou_0_4_conf_0_05_agn_nms_False	0.326	below_threshold	1282	1228	1027	no	NA	NA	NA	NA	NA	NA	NA	NA
20230529041707582.jpg	FP	fish	1066	952	1124	903	0.67	white	iou_0_4_conf_0_05_agn_nms_False	0.326	above_threshold	1283	1228	1027	no	NA	NA	NA	NA	NA	NA	NA	NA
20230529041708285.jpg	FP	fish	1064	151	1132	104	0.65	white	iou_0_4_conf_0_05_agn_nms_False	0.326	above_threshold	1284	1228	1027	no	NA	NA	NA	NA	NA	NA	NA	NA
20230529041708386.jpg	FP	fish	101	948	179	917	0.45	white	iou_0_4_conf_0_05_agn_nms_False	0.326	above_threshold	1285	1228	1027	no	NA	NA	NA	NA	NA	NA	NA	NA
20230529041708386.jpg	FP	krill	679	282	697	271	0.17	white	iou_0_4_conf_0_05_agn_nms_False	0.326	below_threshold	1286	1228	1027	no	NA	NA	NA	NA	NA	NA	NA	NA
20230529041708386.jpg	FP	krill	1088	135	1129	106	0.15	white	iou_0_4_conf_0_05_agn_nms_False	0.326	below_threshold	1287	1228	1027	no	NA	NA	NA	NA	NA	NA	NA	NA
20230529041708386.jpg	FP	fish	1088	134	1128	107	0.15	white	iou_0_4_conf_0_05_agn_nms_False	0.326	below_threshold	1288	1228	1027	no	NA	NA	NA	NA	NA	NA	NA	NA
20230529041708587.jpg	FP	fish	1117	369	1152	326	0.67	white	iou_0_4_conf_0_05_agn_nms_False	0.326	above_threshold	1289	1228	1027	no	NA	NA	NA	NA	NA	NA	NA	NA
20230529042426288.jpg	FP	fish	89	257	135	203	0.13	white	iou_0_4_conf_0_05_agn_nms_False	0.326	below_threshold	1290	1228	1027	no	NA	NA	NA	NA	NA	NA	NA	NA
20230529042426288.jpg	FP	squid	89	256	135	203	0.13	white	iou_0_4_conf_0_05_agn_nms_False	0.326	below_threshold	1291	1228	1027	no	NA	NA	NA	NA	NA	NA	NA	NA
20230529042429203.jpg	FN	krill	300	362	338	336	NA	white	iou_0_4_conf_0_05_agn_nms_False	0.326	NA	1292	1228	1027	no	NA	NA	NA	NA	NA	NA	NA	NA
20230529042429203.jpg	FP	krill	309	355	344	331	0.7	white	iou_0_4_conf_0_05_agn_nms_False	0.326	above_threshold	1293	1228	1027	no	NA	NA	NA	NA	NA	NA	NA	NA
20230529042432218.jpg	FN	fish	693	968	871	912	NA	white	iou_0_4_conf_0_05_agn_nms_False	0.326	NA	1295	1228	1027	no	NA	NA	NA	NA	NA	NA	NA	NA
20230529042433223.jpg	FN	fish	744	391	948	261	NA	white	iou_0_4_conf_0_05_agn_nms_False	0.326	NA	1296	1228	1027	no	NA	NA	NA	NA	NA	NA	NA	NA
20230529042433223.jpg	FP	fish	840	322	951	258	0.41	white	iou_0_4_conf_0_05_agn_nms_False	0.326	above_threshold	1297	1228	1027	no	NA	NA	NA	NA	NA	NA	NA	NA
20230529042433223.jpg	FP	fish	749	392	921	321	0.38	white	iou_0_4_conf_0_05_agn_nms_False	0.326	above_threshold	1298	1228	1027	no	NA	NA	NA	NA	NA	NA	NA	NA
20230529042433927.jpg	FN	fish	209	805	441	736	NA	white	iou_0_4_conf_0_05_agn_nms_False	0.326	NA	1299	1228	1027	no	NA	NA	NA	NA	NA	NA	NA	NA
20230529042433927.jpg	FP	fish	333	802	441	738	0.8	white	iou_0_4_conf_0_05_agn_nms_False	0.326	above_threshold	1300	1228	1027	no	NA	NA	NA	NA	NA	NA	NA	NA
20230529042433927.jpg	FP	fish	206	819	344	760	0.09	white	iou_0_4_conf_0_05_agn_nms_False	0.326	below_threshold	1301	1228	1027	no	NA	NA	NA	NA	NA	NA	NA	NA
20230529042435233.jpg	FP	fish	102	955	203	914	0.42	white	iou_0_4_conf_0_05_agn_nms_False	0.326	above_threshold	1302	1228	1027	no	NA	NA	NA	NA	NA	NA	NA	NA
20230529042438852.jpg	FP	fish	72	510	101	455	0.6	white	iou_0_4_conf_0_05_agn_nms_False	0.326	above_threshold	1303	1228	1027	no	NA	NA	NA	NA	NA	NA	NA	NA
20230529042440963.jpg	FP	krill	1058	123	1102	93	0.09	white	iou_0_4_conf_0_05_agn_nms_False	0.326	below_threshold	1304	1228	1027	no	NA	NA	NA	NA	NA	NA	NA	NA
20230529042442068.jpg	FP	fish	1089	128	1129	93	0.17	white	iou_0_4_conf_0_05_agn_nms_False	0.326	below_threshold	1305	1228	1027	no	NA	NA	NA	NA	NA	NA	NA	NA
20230529042552980.jpg	FP	fish	1077	943	1119	897	0.34	white	iou_0_4_conf_0_05_agn_nms_False	0.326	above_threshold	1306	1228	1027	no	NA	NA	NA	NA	NA	NA	NA	NA
20230529042605554.jpg	FP	krill	1097	816	1137	788	0.32	white	iou_0_4_conf_0_05_agn_nms_False	0.326	below_threshold	1307	1228	1027	no	NA	NA	NA	NA	NA	NA	NA	NA
20230529042605554.jpg	FP	fish	1096	818	1137	785	0.06	white	iou_0_4_conf_0_05_agn_nms_False	0.326	below_threshold	1308	1228	1027	no	NA	NA	NA	NA	NA	NA	NA	NA
20231123094414029.jpg	FP	krill	893	253	957	211	0.52	white	iou_0_4_conf_0_05_agn_nms_False	0.326	above_threshold	1309	1228	1027	no	NA	NA	NA	NA	NA	NA	NA	NA
20231123094414029.jpg	FP	silvery_lightfish	893	253	958	211	0.4	white	iou_0_4_conf_0_05_agn_nms_False	0.326	above_threshold	1310	1228	1027	no	NA	NA	NA	NA	NA	NA	NA	NA
20231123094831243.jpg	FP	krill	74	547	104	529	0.25	white	iou_0_4_conf_0_05_agn_nms_False	0.326	below_threshold	1311	1228	1027	no	NA	NA	NA	NA	NA	NA	NA	NA
20231123094832047.jpg	FP	krill	1023	806	1047	787	0.6	white	iou_0_4_conf_0_05_agn_nms_False	0.326	above_threshold	1312	1228	1027	no	NA	NA	NA	NA	NA	NA	NA	NA
20231123094832147.jpg	FN	krill	86	508	104	487	NA	white	iou_0_4_conf_0_05_agn_nms_False	0.326	NA	1313	1228	1027	no	NA	NA	NA	NA	NA	NA	NA	NA
20231123094832147.jpg	FP	krill	84	506	103	473	0.35	white	iou_0_4_conf_0_05_agn_nms_False	0.326	above_threshold	1314	1228	1027	no	NA	NA	NA	NA	NA	NA	NA	NA
20231123094832248.jpg	FP	krill	969	386	988	370	0.32	white	iou_0_4_conf_0_05_agn_nms_False	0.326	below_threshold	1315	1228	1027	no	NA	NA	NA	NA	NA	NA	NA	NA
20231123095840608.jpg	FP	krill	1125	523	1154	487	0.17	white	iou_0_4_conf_0_05_agn_nms_False	0.326	below_threshold	1316	1228	1027	no	NA	NA	NA	NA	NA	NA	NA	NA
20231124135927627.jpg	FN	krill	315	960	340	927	NA	white	iou_0_4_conf_0_05_agn_nms_False	0.326	NA	1317	1228	1027	no	NA	NA	NA	NA	NA	NA	NA	NA
20231124135927627.jpg	FN	krill	439	832	504	801	NA	white	iou_0_4_conf_0_05_agn_nms_False	0.326	NA	1318	1228	1027	no	NA	NA	NA	NA	NA	NA	NA	NA
20231124135927627.jpg	FP	krill	438	836	478	805	0.13	white	iou_0_4_conf_0_05_agn_nms_False	0.326	below_threshold	1319	1228	1027	no	NA	NA	NA	NA	NA	NA	NA	NA
20231124135933164.jpg	FP	krill	708	354	723	333	0.09	white	iou_0_4_conf_0_05_agn_nms_False	0.326	below_threshold	1320	1228	1027	no	NA	NA	NA	NA	NA	NA	NA	NA
20231124135933466.jpg	FP	krill	793	374	812	354	0.12	white	iou_0_4_conf_0_05_agn_nms_False	0.326	below_threshold	1321	1228	1027	no	NA	NA	NA	NA	NA	NA	NA	NA
20231124135933768.jpg	FP	krill	1111	821	1135	729	0.38	white	iou_0_4_conf_0_05_agn_nms_False	0.326	above_threshold	1323	1228	1027	no	NA	NA	NA	NA	NA	NA	NA	NA
20231124135933768.jpg	FP	krill	113	901	141	882	0.24	white	iou_0_4_conf_0_05_agn_nms_False	0.326	below_threshold	1324	1228	1027	no	NA	NA	NA	NA	NA	NA	NA	NA
20231124135947140.jpg	FP	krill	633	291	679	244	0.35	white	iou_0_4_conf_0_05_agn_nms_False	0.326	above_threshold	1325	1228	1027	no	NA	NA	NA	NA	NA	NA	NA	NA
20231124135947442.jpg	FP	krill	356	411	421	361	0.29	white	iou_0_4_conf_0_05_agn_nms_False	0.326	below_threshold	1326	1228	1027	no	NA	NA	NA	NA	NA	NA	NA	NA
20231124135950257.jpg	FP	krill	1028	803	1056	789	0.16	white	iou_0_4_conf_0_05_agn_nms_False	0.326	below_threshold	1327	1228	1027	no	NA	NA	NA	NA	NA	NA	NA	NA
20231124135950659.jpg	FP	krill	321	96	370	62	0.13	white	iou_0_4_conf_0_05_agn_nms_False	0.326	below_threshold	1329	1228	1027	no	NA	NA	NA	NA	NA	NA	NA	NA
20240302165556478.jpg	FP	krill	217	163	233	142	0.11	white	iou_0_4_conf_0_05_agn_nms_False	0.326	below_threshold	1330	1228	1027	no	NA	NA	NA	NA	NA	NA	NA	NA
20240302165556779.jpg	FP	krill	1084	934	1099	909	0.37	white	iou_0_4_conf_0_05_agn_nms_False	0.326	above_threshold	1331	1228	1027	no	NA	NA	NA	NA	NA	NA	NA	NA
20240302165557282.jpg	FP	krill	896	687	948	615	0.58	white	iou_0_4_conf_0_05_agn_nms_False	0.326	above_threshold	1332	1228	1027	no	NA	NA	NA	NA	NA	NA	NA	NA
20240302165557282.jpg	FP	krill	178	845	212	828	0.17	white	iou_0_4_conf_0_05_agn_nms_False	0.326	below_threshold	1333	1228	1027	no	NA	NA	NA	NA	NA	NA	NA	NA
20240302165557483.jpg	FP	krill	347	147	379	123	0.32	white	iou_0_4_conf_0_05_agn_nms_False	0.326	below_threshold	1335	1228	1027	no	NA	NA	NA	NA	NA	NA	NA	NA
20240302170007255.jpg	FN	fish	881	668	1050	385	NA	white	iou_0_4_conf_0_05_agn_nms_False	0.326	NA	1336	1228	1027	no	NA	NA	NA	NA	NA	NA	NA	NA
20240302170007255.jpg	FP	fish	961	551	1055	383	0.8	white	iou_0_4_conf_0_05_agn_nms_False	0.326	above_threshold	1337	1228	1027	no	NA	NA	NA	NA	NA	NA	NA	NA
20240302170007255.jpg	FP	fish	890	670	1004	573	0.56	white	iou_0_4_conf_0_05_agn_nms_False	0.326	above_threshold	1338	1228	1027	no	NA	NA	NA	NA	NA	NA	NA	NA
20240302170007858.jpg	FN	fish	106	122	242	70	NA	white	iou_0_4_conf_0_05_agn_nms_False	0.326	NA	1339	1228	1027	no	NA	NA	NA	NA	NA	NA	NA	NA
20240302173839584.jpg	FN	krill	857	243	881	224	NA	white	iou_0_4_conf_0_05_agn_nms_False	0.326	NA	1340	1228	1027	no	NA	NA	NA	NA	NA	NA	NA	NA
20240302180857586.jpg	FP	krill	953	768	965	753	0.05	white	iou_0_4_conf_0_05_agn_nms_False	0.326	below_threshold	1342	1228	1027	no	NA	NA	NA	NA	NA	NA	NA	NA
20240302183458633.jpg	FP	krill	95	847	127	800	0.12	white	iou_0_4_conf_0_05_agn_nms_False	0.326	below_threshold	1343	1228	1027	no	NA	NA	NA	NA	NA	NA	NA	NA
20240302183810390.jpg	FN	krill	1019	610	1115	490	NA	white	iou_0_4_conf_0_05_agn_nms_False	0.326	NA	1344	1228	1027	no	NA	NA	NA	NA	NA	NA	NA	NA
20240302183810390.jpg	FP	krill	1059	577	1121	487	0.7	white	iou_0_4_conf_0_05_agn_nms_False	0.326	above_threshold	1345	1228	1027	no	NA	NA	NA	NA	NA	NA	NA	NA
20240302183810591.jpg	FN	krill	889	656	1018	453	NA	white	iou_0_4_conf_0_05_agn_nms_False	0.326	NA	1346	1228	1027	no	NA	NA	NA	NA	NA	NA	NA	NA
20240302183810591.jpg	FN	fish	788	994	1023	938	NA	white	iou_0_4_conf_0_05_agn_nms_False	0.326	NA	1347	1228	1027	no	NA	NA	NA	NA	NA	NA	NA	NA
20240302183810591.jpg	FP	krill	963	540	1016	449	0.57	white	iou_0_4_conf_0_05_agn_nms_False	0.326	above_threshold	1348	1228	1027	no	NA	NA	NA	NA	NA	NA	NA	NA
20240302183810692.jpg	FN	fish	890	985	1023	937	NA	white	iou_0_4_conf_0_05_agn_nms_False	0.326	NA	1350	1228	1027	no	NA	NA	NA	NA	NA	NA	NA	NA
20240302183810692.jpg	FN	fish	94	947	207	912	NA	white	iou_0_4_conf_0_05_agn_nms_False	0.326	NA	1351	1228	1027	no	NA	NA	NA	NA	NA	NA	NA	NA
20240302183810692.jpg	FP	krill	896	499	959	397	0.55	white	iou_0_4_conf_0_05_agn_nms_False	0.326	above_threshold	1352	1228	1027	no	NA	NA	NA	NA	NA	NA	NA	NA
20240302183811295.jpg	FP	krill	206	214	296	159	0.52	white	iou_0_4_conf_0_05_agn_nms_False	0.326	above_threshold	1354	1228	1027	no	NA	NA	NA	NA	NA	NA	NA	NA
20240302183811295.jpg	FP	krill	1025	765	1050	747	0.19	white	iou_0_4_conf_0_05_agn_nms_False	0.326	below_threshold	1355	1228	1027	no	NA	NA	NA	NA	NA	NA	NA	NA
20240302183811697.jpg	FP	fish	1019	956	1086	932	0.08	white	iou_0_4_conf_0_05_agn_nms_False	0.326	below_threshold	1356	1228	1027	no	NA	NA	NA	NA	NA	NA	NA	NA
20240302183811998.jpg	FP	krill	1064	945	1096	923	0.11	white	iou_0_4_conf_0_05_agn_nms_False	0.326	below_threshold	1357	1228	1027	no	NA	NA	NA	NA	NA	NA	NA	NA
20240302183812099.jpg	FP	fish	1050	150	1078	86	0.13	white	iou_0_4_conf_0_05_agn_nms_False	0.326	below_threshold	1358	1228	1027	no	NA	NA	NA	NA	NA	NA	NA	NA
20240302183812099.jpg	FP	lanternfish	1050	149	1078	85	0.08	white	iou_0_4_conf_0_05_agn_nms_False	0.326	below_threshold	1359	1228	1027	no	NA	NA	NA	NA	NA	NA	NA	NA
20200524081921609.jpg	FP	pelagic_shrimp	1175	1009	1338	925	0.43	red_2020	iou_0_4_conf_0_05_agn_nms_False	0.27	above_threshold	1367	2456	2054	no	NA	NA	NA	NA	NA	NA	NA	NA
20200524081921609.jpg	FP	lanternfish	2094	876	2204	708	0.4	red_2020	iou_0_4_conf_0_05_agn_nms_False	0.27	above_threshold	1368	2456	2054	no	NA	NA	NA	NA	NA	NA	NA	NA
20200524081921609.jpg	FP	pelagic_shrimp	1856	508	2216	366	0.35	red_2020	iou_0_4_conf_0_05_agn_nms_False	0.27	above_threshold	1369	2456	2054	no	NA	NA	NA	NA	NA	NA	NA	NA
20200524081921609.jpg	FP	pelagic_shrimp	2085	463	2215	387	0.27	red_2020	iou_0_4_conf_0_05_agn_nms_False	0.27	above_threshold	1370	2456	2054	no	NA	NA	NA	NA	NA	NA	NA	NA
20200524081921609.jpg	FP	pelagic_shrimp	1494	834	1725	752	0.26	red_2020	iou_0_4_conf_0_05_agn_nms_False	0.27	below_threshold	1371	2456	2054	no	NA	NA	NA	NA	NA	NA	NA	NA
20200524081921609.jpg	FP	pelagic_shrimp	752	911	890	771	0.24	red_2020	iou_0_4_conf_0_05_agn_nms_False	0.27	below_threshold	1372	2456	2054	no	NA	NA	NA	NA	NA	NA	NA	NA
20200524081921609.jpg	FP	pelagic_shrimp	2332	267	2456	208	0.18	red_2020	iou_0_4_conf_0_05_agn_nms_False	0.27	below_threshold	1378	2456	2054	no	NA	NA	NA	NA	NA	NA	NA	NA
20200524081921609.jpg	FP	pelagic_shrimp	1659	658	1970	513	0.09	red_2020	iou_0_4_conf_0_05_agn_nms_False	0.27	below_threshold	1381	2456	2054	no	NA	NA	NA	NA	NA	NA	NA	NA
20200524081921609.jpg	FP	gelatinous	1854	516	2210	370	0.06	red_2020	iou_0_4_conf_0_05_agn_nms_False	0.27	below_threshold	1383	2456	2054	no	NA	NA	NA	NA	NA	NA	NA	NA
20200524081921609.jpg	FP	pelagic_shrimp	432	632	495	571	0.06	red_2020	iou_0_4_conf_0_05_agn_nms_False	0.27	below_threshold	1384	2456	2054	no	NA	NA	NA	NA	NA	NA	NA	NA
20200524083424164.jpg	FP	lanternfish	1948	1548	2157	1375	0.79	red_2020	iou_0_4_conf_0_05_agn_nms_False	0.27	above_threshold	1388	2456	2054	no	NA	NA	NA	NA	NA	NA	NA	NA
20200524083424164.jpg	FP	pelagic_shrimp	1900	2054	2370	1832	0.58	red_2020	iou_0_4_conf_0_05_agn_nms_False	0.27	above_threshold	1389	2456	2054	no	NA	NA	NA	NA	NA	NA	NA	NA
20200524083424164.jpg	FP	pelagic_shrimp	1164	1698	1473	1476	0.3	red_2020	iou_0_4_conf_0_05_agn_nms_False	0.27	above_threshold	1392	2456	2054	no	NA	NA	NA	NA	NA	NA	NA	NA
20200524083424164.jpg	FP	pelagic_shrimp	1166	1555	1342	1481	0.23	red_2020	iou_0_4_conf_0_05_agn_nms_False	0.27	below_threshold	1393	2456	2054	no	NA	NA	NA	NA	NA	NA	NA	NA
20200524083424164.jpg	FP	pelagic_shrimp	1978	1916	2246	1818	0.19	red_2020	iou_0_4_conf_0_05_agn_nms_False	0.27	below_threshold	1394	2456	2054	no	NA	NA	NA	NA	NA	NA	NA	NA
20200524083424565.jpg	FP	silvery_lightfish	2039	1666	2436	1545	0.53	red_2020	iou_0_4_conf_0_05_agn_nms_False	0.27	above_threshold	1407	2456	2054	no	NA	NA	NA	NA	NA	NA	NA	NA
20200524083424565.jpg	FP	pelagic_shrimp	1445	908	1632	656	0.46	red_2020	iou_0_4_conf_0_05_agn_nms_False	0.27	above_threshold	1409	2456	2054	no	NA	NA	NA	NA	NA	NA	NA	NA
20200524083424565.jpg	FP	pelagic_shrimp	827	1403	943	1293	0.39	red_2020	iou_0_4_conf_0_05_agn_nms_False	0.27	above_threshold	1411	2456	2054	no	NA	NA	NA	NA	NA	NA	NA	NA
20200524083424565.jpg	FP	pelagic_shrimp	0	1691	103	1528	0.37	red_2020	iou_0_4_conf_0_05_agn_nms_False	0.27	above_threshold	1412	2456	2054	no	NA	NA	NA	NA	NA	NA	NA	NA
20200524083424565.jpg	FP	pelagic_shrimp	1046	1491	1179	1412	0.37	red_2020	iou_0_4_conf_0_05_agn_nms_False	0.27	above_threshold	1413	2456	2054	no	NA	NA	NA	NA	NA	NA	NA	NA
20200524083424565.jpg	FP	pelagic_shrimp	2	1842	322	1601	0.35	red_2020	iou_0_4_conf_0_05_agn_nms_False	0.27	above_threshold	1415	2456	2054	no	NA	NA	NA	NA	NA	NA	NA	NA
20200524083424565.jpg	FP	pelagic_shrimp	2149	1321	2429	1167	0.2	red_2020	iou_0_4_conf_0_05_agn_nms_False	0.27	below_threshold	1419	2456	2054	no	NA	NA	NA	NA	NA	NA	NA	NA
20200524083424565.jpg	FP	pelagic_shrimp	2041	1685	2397	1545	0.17	red_2020	iou_0_4_conf_0_05_agn_nms_False	0.27	below_threshold	1421	2456	2054	no	NA	NA	NA	NA	NA	NA	NA	NA
20200524083424565.jpg	FP	pelagic_shrimp	537	1884	799	1757	0.16	red_2020	iou_0_4_conf_0_05_agn_nms_False	0.27	below_threshold	1422	2456	2054	no	NA	NA	NA	NA	NA	NA	NA	NA
20200524083424565.jpg	FP	pelagic_shrimp	665	1403	880	1304	0.14	red_2020	iou_0_4_conf_0_05_agn_nms_False	0.27	below_threshold	1423	2456	2054	no	NA	NA	NA	NA	NA	NA	NA	NA
20200524083424565.jpg	FP	pelagic_shrimp	0	1760	173	1544	0.12	red_2020	iou_0_4_conf_0_05_agn_nms_False	0.27	below_threshold	1424	2456	2054	no	NA	NA	NA	NA	NA	NA	NA	NA
20200524083424565.jpg	FP	pelagic_shrimp	1449	892	1717	504	0.11	red_2020	iou_0_4_conf_0_05_agn_nms_False	0.27	below_threshold	1425	2456	2054	no	NA	NA	NA	NA	NA	NA	NA	NA
20200524083424565.jpg	FP	pelagic_shrimp	0	1634	133	1462	0.09	red_2020	iou_0_4_conf_0_05_agn_nms_False	0.27	below_threshold	1426	2456	2054	no	NA	NA	NA	NA	NA	NA	NA	NA
20200524083424565.jpg	FP	pelagic_shrimp	1027	1540	1196	1384	0.07	red_2020	iou_0_4_conf_0_05_agn_nms_False	0.27	below_threshold	1428	2456	2054	no	NA	NA	NA	NA	NA	NA	NA	NA
20200524083424565.jpg	FP	pelagic_shrimp	1218	1727	1348	1634	0.07	red_2020	iou_0_4_conf_0_05_agn_nms_False	0.27	below_threshold	1429	2456	2054	no	NA	NA	NA	NA	NA	NA	NA	NA
20200524083424565.jpg	FP	pelagic_shrimp	1108	1417	1173	1351	0.06	red_2020	iou_0_4_conf_0_05_agn_nms_False	0.27	below_threshold	1431	2456	2054	no	NA	NA	NA	NA	NA	NA	NA	NA
20200524091958102.jpg	FP	gelatinous	1340	255	1434	152	0.31	red_2020	iou_0_4_conf_0_05_agn_nms_False	0.27	above_threshold	1432	2456	2054	no	NA	NA	NA	NA	NA	NA	NA	NA
20200524092002513.jpg	FP	silvery_lightfish	974	1464	1035	1374	0.13	red_2020	iou_0_4_conf_0_05_agn_nms_False	0.27	below_threshold	1436	2456	2054	no	NA	NA	NA	NA	NA	NA	NA	NA
20200524092248145.jpg	FP	gelatinous	1227	1454	1287	1385	0.05	red_2020	iou_0_4_conf_0_05_agn_nms_False	0.27	below_threshold	1438	2456	2054	no	NA	NA	NA	NA	NA	NA	NA	NA
20200524092300378.jpg	FP	pelagic_shrimp	1999	885	2175	822	0.13	red_2020	iou_0_4_conf_0_05_agn_nms_False	0.27	below_threshold	1439	2456	2054	no	NA	NA	NA	NA	NA	NA	NA	NA
20200524110933404.jpg	FP	lanternfish	985	1729	1258	1256	0.19	red_2020	iou_0_4_conf_0_05_agn_nms_False	0.27	below_threshold	1440	2456	2054	no	NA	NA	NA	NA	NA	NA	NA	NA
20200524110933404.jpg	FP	lanternfish	1025	1593	1164	1257	0.13	red_2020	iou_0_4_conf_0_05_agn_nms_False	0.27	below_threshold	1441	2456	2054	no	NA	NA	NA	NA	NA	NA	NA	NA
20200524115449294.jpg	FP	lanternfish	1891	1241	2028	969	0.54	red_2020	iou_0_4_conf_0_05_agn_nms_False	0.27	above_threshold	1444	2456	2054	no	NA	NA	NA	NA	NA	NA	NA	NA
20200524121534546.jpg	FP	pelagic_shrimp	392	1338	447	1276	0.11	red_2020	iou_0_4_conf_0_05_agn_nms_False	0.27	below_threshold	1446	2456	2054	no	NA	NA	NA	NA	NA	NA	NA	NA
20200524121546577.jpg	FP	pelagic_shrimp	2156	128	2227	49	0.18	red_2020	iou_0_4_conf_0_05_agn_nms_False	0.27	below_threshold	1447	2456	2054	no	NA	NA	NA	NA	NA	NA	NA	NA
20200524121612646.jpg	FP	pelagic_shrimp	2025	285	2090	184	0.06	red_2020	iou_0_4_conf_0_05_agn_nms_False	0.27	below_threshold	1450	2456	2054	no	NA	NA	NA	NA	NA	NA	NA	NA
20200524121612846.jpg	FP	silvery_lightfish	2398	71	2455	0	0.23	red_2020	iou_0_4_conf_0_05_agn_nms_False	0.27	below_threshold	1451	2456	2054	no	NA	NA	NA	NA	NA	NA	NA	NA
20200524121638914.jpg	FP	gelatinous	325	1453	422	1391	0.07	red_2020	iou_0_4_conf_0_05_agn_nms_False	0.27	below_threshold	1458	2456	2054	no	NA	NA	NA	NA	NA	NA	NA	NA
20200524121640719.jpg	FN	lanternfish	1895	920	2321	552	NA	red_2020	iou_0_4_conf_0_05_agn_nms_False	0.27	NA	1459	2456	2054	no	NA	NA	NA	NA	NA	NA	NA	NA
20200524121640719.jpg	FP	gelatinous	603	276	730	50	0.15	red_2020	iou_0_4_conf_0_05_agn_nms_False	0.27	below_threshold	1463	2456	2054	no	NA	NA	NA	NA	NA	NA	NA	NA
20200524121640719.jpg	FP	lanternfish	1574	916	2321	449	0.09	red_2020	iou_0_4_conf_0_05_agn_nms_False	0.27	below_threshold	1464	2456	2054	no	NA	NA	NA	NA	NA	NA	NA	NA
20200524121641120.jpg	FN	fish	1618	945	1805	825	NA	red_2020	iou_0_4_conf_0_05_agn_nms_False	0.27	NA	1466	2456	2054	no	NA	NA	NA	NA	NA	NA	NA	NA
20200524121641120.jpg	FP	gelatinous	3	1200	413	936	0.46	red_2020	iou_0_4_conf_0_05_agn_nms_False	0.27	above_threshold	1468	2456	2054	no	NA	NA	NA	NA	NA	NA	NA	NA
20200524121641120.jpg	FP	silvery_lightfish	556	1013	656	617	0.35	red_2020	iou_0_4_conf_0_05_agn_nms_False	0.27	above_threshold	1469	2456	2054	no	NA	NA	NA	NA	NA	NA	NA	NA
20200524121641521.jpg	FP	pelagic_shrimp	1910	1919	2202	1807	0.52	red_2020	iou_0_4_conf_0_05_agn_nms_False	0.27	above_threshold	1473	2456	2054	no	NA	NA	NA	NA	NA	NA	NA	NA
20200524121641521.jpg	FP	pelagic_shrimp	1016	122	1262	73	0.34	red_2020	iou_0_4_conf_0_05_agn_nms_False	0.27	above_threshold	1474	2456	2054	no	NA	NA	NA	NA	NA	NA	NA	NA
20200524121641521.jpg	FP	pelagic_shrimp	950	189	1264	68	0.26	red_2020	iou_0_4_conf_0_05_agn_nms_False	0.27	below_threshold	1475	2456	2054	no	NA	NA	NA	NA	NA	NA	NA	NA
20200524121641521.jpg	FP	lanternfish	2026	110	2450	0	0.19	red_2020	iou_0_4_conf_0_05_agn_nms_False	0.27	below_threshold	1477	2456	2054	no	NA	NA	NA	NA	NA	NA	NA	NA
20200524121641521.jpg	FP	pelagic_shrimp	384	1134	460	1037	0.11	red_2020	iou_0_4_conf_0_05_agn_nms_False	0.27	below_threshold	1480	2456	2054	no	NA	NA	NA	NA	NA	NA	NA	NA
20200524121641521.jpg	FP	pelagic_shrimp	2006	1262	2073	1203	0.1	red_2020	iou_0_4_conf_0_05_agn_nms_False	0.27	below_threshold	1481	2456	2054	no	NA	NA	NA	NA	NA	NA	NA	NA
20200524121641521.jpg	FP	pelagic_shrimp	601	762	671	709	0.05	red_2020	iou_0_4_conf_0_05_agn_nms_False	0.27	below_threshold	1483	2456	2054	no	NA	NA	NA	NA	NA	NA	NA	NA
20200524121641721.jpg	FP	silvery_lightfish	2236	608	2340	257	0.73	red_2020	iou_0_4_conf_0_05_agn_nms_False	0.27	above_threshold	1485	2456	2054	no	NA	NA	NA	NA	NA	NA	NA	NA
20200524121641721.jpg	FP	pelagic_shrimp	770	191	1013	130	0.35	red_2020	iou_0_4_conf_0_05_agn_nms_False	0.27	above_threshold	1486	2456	2054	no	NA	NA	NA	NA	NA	NA	NA	NA
20200524121641721.jpg	FP	pelagic_shrimp	672	238	813	137	0.19	red_2020	iou_0_4_conf_0_05_agn_nms_False	0.27	below_threshold	1488	2456	2054	no	NA	NA	NA	NA	NA	NA	NA	NA
20200524121641721.jpg	FP	pelagic_shrimp	1777	132	1895	47	0.16	red_2020	iou_0_4_conf_0_05_agn_nms_False	0.27	below_threshold	1489	2456	2054	no	NA	NA	NA	NA	NA	NA	NA	NA
20200524121641721.jpg	FP	gelatinous	828	1215	1097	1031	0.1	red_2020	iou_0_4_conf_0_05_agn_nms_False	0.27	below_threshold	1490	2456	2054	no	NA	NA	NA	NA	NA	NA	NA	NA
20200524121641721.jpg	FP	pelagic_shrimp	831	1214	1096	1040	0.08	red_2020	iou_0_4_conf_0_05_agn_nms_False	0.27	below_threshold	1491	2456	2054	no	NA	NA	NA	NA	NA	NA	NA	NA
20200524121641721.jpg	FP	lanternfish	2236	608	2336	255	0.08	red_2020	iou_0_4_conf_0_05_agn_nms_False	0.27	below_threshold	1492	2456	2054	no	NA	NA	NA	NA	NA	NA	NA	NA
20200524121641721.jpg	FP	pelagic_shrimp	608	223	1024	123	0.06	red_2020	iou_0_4_conf_0_05_agn_nms_False	0.27	below_threshold	1493	2456	2054	no	NA	NA	NA	NA	NA	NA	NA	NA
20200524121659167.jpg	FP	pelagic_shrimp	1354	1631	1413	1566	0.07	red_2020	iou_0_4_conf_0_05_agn_nms_False	0.27	below_threshold	1498	2456	2054	no	NA	NA	NA	NA	NA	NA	NA	NA
20200524121659367.jpg	FP	pelagic_shrimp	1515	973	1734	628	0.67	red_2020	iou_0_4_conf_0_05_agn_nms_False	0.27	above_threshold	1500	2456	2054	no	NA	NA	NA	NA	NA	NA	NA	NA
20200524121659568.jpg	FP	lanternfish	2077	136	2313	0	0.25	red_2020	iou_0_4_conf_0_05_agn_nms_False	0.27	below_threshold	1505	2456	2054	no	NA	NA	NA	NA	NA	NA	NA	NA
20200524121659568.jpg	FP	pelagic_shrimp	1064	1560	1125	1501	0.14	red_2020	iou_0_4_conf_0_05_agn_nms_False	0.27	below_threshold	1507	2456	2054	no	NA	NA	NA	NA	NA	NA	NA	NA
20200524121659568.jpg	FP	pelagic_shrimp	151	633	215	577	0.07	red_2020	iou_0_4_conf_0_05_agn_nms_False	0.27	below_threshold	1508	2456	2054	no	NA	NA	NA	NA	NA	NA	NA	NA
20200524121704781.jpg	FP	pelagic_shrimp	1149	1025	1216	964	0.14	red_2020	iou_0_4_conf_0_05_agn_nms_False	0.27	below_threshold	1512	2456	2054	no	NA	NA	NA	NA	NA	NA	NA	NA
20200524121704781.jpg	FP	pelagic_shrimp	284	458	442	387	0.06	red_2020	iou_0_4_conf_0_05_agn_nms_False	0.27	below_threshold	1513	2456	2054	no	NA	NA	NA	NA	NA	NA	NA	NA
20200524121918931.jpg	FN	fish	698	963	864	842	NA	red_2020	iou_0_4_conf_0_05_agn_nms_False	0.27	NA	1514	2456	2054	no	NA	NA	NA	NA	NA	NA	NA	NA
20200524125248779.jpg	FP	lanternfish	963	203	1319	101	0.13	red_2020	iou_0_4_conf_0_05_agn_nms_False	0.27	below_threshold	1515	2456	2054	no	NA	NA	NA	NA	NA	NA	NA	NA
20200524125401770.jpg	FP	gelatinous	326	1452	423	1389	0.05	red_2020	iou_0_4_conf_0_05_agn_nms_False	0.27	below_threshold	1517	2456	2054	no	NA	NA	NA	NA	NA	NA	NA	NA
20200524140231873.jpg	FP	gelatinous	4	2047	222	1956	0.12	red_2020	iou_0_4_conf_0_05_agn_nms_False	0.27	below_threshold	1518	2456	2054	no	NA	NA	NA	NA	NA	NA	NA	NA
20200524142713140.jpg	FP	lanternfish	264	1876	358	1773	0.37	red_2020	iou_0_4_conf_0_05_agn_nms_False	0.27	above_threshold	1522	2456	2054	no	NA	NA	NA	NA	NA	NA	NA	NA
20200524142817909.jpg	FP	pelagic_shrimp	136	1192	225	1023	0.09	red_2020	iou_0_4_conf_0_05_agn_nms_False	0.27	below_threshold	1523	2456	2054	no	NA	NA	NA	NA	NA	NA	NA	NA
20200524151150529.jpg	FP	pelagic_shrimp	1234	1254	1417	1081	0.62	red_2020	iou_0_4_conf_0_05_agn_nms_False	0.27	above_threshold	1526	2456	2054	no	NA	NA	NA	NA	NA	NA	NA	NA
20200524151152935.jpg	FP	pelagic_shrimp	2	151	229	33	0.57	red_2020	iou_0_4_conf_0_05_agn_nms_False	0.27	above_threshold	1528	2456	2054	no	NA	NA	NA	NA	NA	NA	NA	NA
20200524151152935.jpg	FP	pelagic_shrimp	631	802	744	506	0.11	red_2020	iou_0_4_conf_0_05_agn_nms_False	0.27	below_threshold	1530	2456	2054	no	NA	NA	NA	NA	NA	NA	NA	NA
20200524151152935.jpg	FP	pelagic_shrimp	556	276	669	149	0.07	red_2020	iou_0_4_conf_0_05_agn_nms_False	0.27	below_threshold	1532	2456	2054	no	NA	NA	NA	NA	NA	NA	NA	NA
20200524151153336.jpg	FP	pelagic_shrimp	178	267	432	99	0.55	red_2020	iou_0_4_conf_0_05_agn_nms_False	0.27	above_threshold	1539	2456	2054	no	NA	NA	NA	NA	NA	NA	NA	NA
20200524151153336.jpg	FP	pelagic_shrimp	1676	1750	1788	1394	0.44	red_2020	iou_0_4_conf_0_05_agn_nms_False	0.27	above_threshold	1540	2456	2054	no	NA	NA	NA	NA	NA	NA	NA	NA
20200524151153336.jpg	FP	pelagic_shrimp	0	1685	126	1506	0.43	red_2020	iou_0_4_conf_0_05_agn_nms_False	0.27	above_threshold	1541	2456	2054	no	NA	NA	NA	NA	NA	NA	NA	NA
20200524151153336.jpg	FP	pelagic_shrimp	624	481	722	340	0.17	red_2020	iou_0_4_conf_0_05_agn_nms_False	0.27	below_threshold	1542	2456	2054	no	NA	NA	NA	NA	NA	NA	NA	NA
20200524151153336.jpg	FP	gelatinous	0	1658	121	1517	0.12	red_2020	iou_0_4_conf_0_05_agn_nms_False	0.27	below_threshold	1543	2456	2054	no	NA	NA	NA	NA	NA	NA	NA	NA
20200524151153336.jpg	FP	pelagic_shrimp	2239	166	2369	51	0.09	red_2020	iou_0_4_conf_0_05_agn_nms_False	0.27	below_threshold	1545	2456	2054	no	NA	NA	NA	NA	NA	NA	NA	NA
20200524151153336.jpg	FP	pelagic_shrimp	1676	400	1771	341	0.06	red_2020	iou_0_4_conf_0_05_agn_nms_False	0.27	below_threshold	1546	2456	2054	no	NA	NA	NA	NA	NA	NA	NA	NA
20200524151153737.jpg	FP	pelagic_shrimp	2349	280	2454	82	0.31	red_2020	iou_0_4_conf_0_05_agn_nms_False	0.27	above_threshold	1551	2456	2054	no	NA	NA	NA	NA	NA	NA	NA	NA
20200524151154941.jpg	FN	lanternfish	1079	730	1284	660	NA	red_2020	iou_0_4_conf_0_05_agn_nms_False	0.27	NA	1555	2456	2054	no	NA	NA	NA	NA	NA	NA	NA	NA
20200524151154941.jpg	FP	pelagic_shrimp	1086	204	1462	88	0.62	red_2020	iou_0_4_conf_0_05_agn_nms_False	0.27	above_threshold	1558	2456	2054	no	NA	NA	NA	NA	NA	NA	NA	NA
20200524151154941.jpg	FP	gelatinous	2193	370	2373	159	0.58	red_2020	iou_0_4_conf_0_05_agn_nms_False	0.27	above_threshold	1559	2456	2054	no	NA	NA	NA	NA	NA	NA	NA	NA
20200524151154941.jpg	FP	pelagic_shrimp	251	196	479	68	0.46	red_2020	iou_0_4_conf_0_05_agn_nms_False	0.27	above_threshold	1561	2456	2054	no	NA	NA	NA	NA	NA	NA	NA	NA
20200524151154941.jpg	FP	pelagic_shrimp	2264	95	2455	0	0.33	red_2020	iou_0_4_conf_0_05_agn_nms_False	0.27	above_threshold	1562	2456	2054	no	NA	NA	NA	NA	NA	NA	NA	NA
20200524151154941.jpg	FP	pelagic_shrimp	1669	146	1844	66	0.2	red_2020	iou_0_4_conf_0_05_agn_nms_False	0.27	below_threshold	1563	2456	2054	no	NA	NA	NA	NA	NA	NA	NA	NA
20200524151154941.jpg	FP	pelagic_shrimp	1563	315	1790	155	0.17	red_2020	iou_0_4_conf_0_05_agn_nms_False	0.27	below_threshold	1565	2456	2054	no	NA	NA	NA	NA	NA	NA	NA	NA
20200524151154941.jpg	FP	pelagic_shrimp	1455	1471	1512	1407	0.15	red_2020	iou_0_4_conf_0_05_agn_nms_False	0.27	below_threshold	1566	2456	2054	no	NA	NA	NA	NA	NA	NA	NA	NA
20200524151154941.jpg	FP	silvery_lightfish	1083	726	1277	659	0.08	red_2020	iou_0_4_conf_0_05_agn_nms_False	0.27	below_threshold	1569	2456	2054	no	NA	NA	NA	NA	NA	NA	NA	NA
20200524151154941.jpg	FP	pelagic_shrimp	1204	275	1467	150	0.08	red_2020	iou_0_4_conf_0_05_agn_nms_False	0.27	below_threshold	1570	2456	2054	no	NA	NA	NA	NA	NA	NA	NA	NA
20200524151154941.jpg	FP	gelatinous	2181	100	2455	9	0.06	red_2020	iou_0_4_conf_0_05_agn_nms_False	0.27	below_threshold	1572	2456	2054	no	NA	NA	NA	NA	NA	NA	NA	NA
20200524151154941.jpg	FP	pelagic_shrimp	1567	1080	1680	921	0.06	red_2020	iou_0_4_conf_0_05_agn_nms_False	0.27	below_threshold	1574	2456	2054	no	NA	NA	NA	NA	NA	NA	NA	NA
20200524151154941.jpg	FP	pelagic_shrimp	1603	917	1692	869	0.05	red_2020	iou_0_4_conf_0_05_agn_nms_False	0.27	below_threshold	1575	2456	2054	no	NA	NA	NA	NA	NA	NA	NA	NA
20200524151154941.jpg	FP	pelagic_shrimp	1415	1483	1525	1381	0.05	red_2020	iou_0_4_conf_0_05_agn_nms_False	0.27	below_threshold	1576	2456	2054	no	NA	NA	NA	NA	NA	NA	NA	NA
20200524151345229.jpg	FP	pelagic_shrimp	1944	508	2271	367	0.48	red_2020	iou_0_4_conf_0_05_agn_nms_False	0.27	above_threshold	1583	2456	2054	no	NA	NA	NA	NA	NA	NA	NA	NA
20200524151345229.jpg	FP	pelagic_shrimp	1646	1479	1738	1378	0.41	red_2020	iou_0_4_conf_0_05_agn_nms_False	0.27	above_threshold	1585	2456	2054	no	NA	NA	NA	NA	NA	NA	NA	NA
20200524151345229.jpg	FP	pelagic_shrimp	1616	914	1743	871	0.36	red_2020	iou_0_4_conf_0_05_agn_nms_False	0.27	above_threshold	1586	2456	2054	no	NA	NA	NA	NA	NA	NA	NA	NA
20200524151345229.jpg	FP	pelagic_shrimp	1400	1370	1500	1312	0.32	red_2020	iou_0_4_conf_0_05_agn_nms_False	0.27	above_threshold	1587	2456	2054	no	NA	NA	NA	NA	NA	NA	NA	NA
20200524151345229.jpg	FP	pelagic_shrimp	2234	1990	2431	1918	0.19	red_2020	iou_0_4_conf_0_05_agn_nms_False	0.27	below_threshold	1589	2456	2054	no	NA	NA	NA	NA	NA	NA	NA	NA
20200524151345229.jpg	FP	pelagic_shrimp	1104	1796	1168	1730	0.11	red_2020	iou_0_4_conf_0_05_agn_nms_False	0.27	below_threshold	1592	2456	2054	no	NA	NA	NA	NA	NA	NA	NA	NA
20200524151345229.jpg	FP	gelatinous	1918	1691	1986	1630	0.1	red_2020	iou_0_4_conf_0_05_agn_nms_False	0.27	below_threshold	1593	2456	2054	no	NA	NA	NA	NA	NA	NA	NA	NA
20200524151345229.jpg	FP	pelagic_shrimp	1110	1871	1177	1735	0.05	red_2020	iou_0_4_conf_0_05_agn_nms_False	0.27	below_threshold	1594	2456	2054	no	NA	NA	NA	NA	NA	NA	NA	NA
20200524151346432.jpg	FP	gelatinous	2358	835	2455	729	0.26	red_2020	iou_0_4_conf_0_05_agn_nms_False	0.27	below_threshold	1595	2456	2054	no	NA	NA	NA	NA	NA	NA	NA	NA
20200524151346432.jpg	FP	pelagic_shrimp	1128	407	1348	303	0.12	red_2020	iou_0_4_conf_0_05_agn_nms_False	0.27	below_threshold	1596	2456	2054	no	NA	NA	NA	NA	NA	NA	NA	NA
20200524151346432.jpg	FP	pelagic_shrimp	2360	846	2455	731	0.08	red_2020	iou_0_4_conf_0_05_agn_nms_False	0.27	below_threshold	1597	2456	2054	no	NA	NA	NA	NA	NA	NA	NA	NA
20200524151352047.jpg	FP	pelagic_shrimp	528	844	905	457	0.62	red_2020	iou_0_4_conf_0_05_agn_nms_False	0.27	above_threshold	1599	2456	2054	no	NA	NA	NA	NA	NA	NA	NA	NA
20200524151352047.jpg	FP	silvery_lightfish	2359	1756	2456	1550	0.49	red_2020	iou_0_4_conf_0_05_agn_nms_False	0.27	above_threshold	1600	2456	2054	no	NA	NA	NA	NA	NA	NA	NA	NA
20200524151352047.jpg	FP	pelagic_shrimp	847	280	984	175	0.09	red_2020	iou_0_4_conf_0_05_agn_nms_False	0.27	below_threshold	1603	2456	2054	no	NA	NA	NA	NA	NA	NA	NA	NA
20200524151352849.jpg	FP	pelagic_shrimp	118	1903	285	1776	0.55	red_2020	iou_0_4_conf_0_05_agn_nms_False	0.27	above_threshold	1606	2456	2054	no	NA	NA	NA	NA	NA	NA	NA	NA
20200524151352849.jpg	FP	pelagic_shrimp	2038	111	2295	48	0.5	red_2020	iou_0_4_conf_0_05_agn_nms_False	0.27	above_threshold	1607	2456	2054	no	NA	NA	NA	NA	NA	NA	NA	NA
20200524151352849.jpg	FP	pelagic_shrimp	869	391	1160	167	0.28	red_2020	iou_0_4_conf_0_05_agn_nms_False	0.27	above_threshold	1609	2456	2054	no	NA	NA	NA	NA	NA	NA	NA	NA
20200524151352849.jpg	FP	pelagic_shrimp	713	344	869	161	0.12	red_2020	iou_0_4_conf_0_05_agn_nms_False	0.27	below_threshold	1610	2456	2054	no	NA	NA	NA	NA	NA	NA	NA	NA
20200524151403076.jpg	FP	pelagic_shrimp	648	716	840	654	0.15	red_2020	iou_0_4_conf_0_05_agn_nms_False	0.27	below_threshold	1611	2456	2054	no	NA	NA	NA	NA	NA	NA	NA	NA
20200524151403076.jpg	FP	gelatinous	144	337	388	111	0.11	red_2020	iou_0_4_conf_0_05_agn_nms_False	0.27	below_threshold	1612	2456	2054	no	NA	NA	NA	NA	NA	NA	NA	NA
20200524151409892.jpg	FP	pelagic_shrimp	285	293	632	11	0.52	red_2020	iou_0_4_conf_0_05_agn_nms_False	0.27	above_threshold	1614	2456	2054	no	NA	NA	NA	NA	NA	NA	NA	NA
20200524151409892.jpg	FP	pelagic_shrimp	1415	361	1625	173	0.07	red_2020	iou_0_4_conf_0_05_agn_nms_False	0.27	below_threshold	1615	2456	2054	no	NA	NA	NA	NA	NA	NA	NA	NA
20200524151411496.jpg	FP	silvery_lightfish	1147	1490	1196	1447	0.08	red_2020	iou_0_4_conf_0_05_agn_nms_False	0.27	below_threshold	1616	2456	2054	no	NA	NA	NA	NA	NA	NA	NA	NA
20200524151412700.jpg	FP	gelatinous	172	243	279	156	0.24	red_2020	iou_0_4_conf_0_05_agn_nms_False	0.27	below_threshold	1618	2456	2054	no	NA	NA	NA	NA	NA	NA	NA	NA
20200524151413502.jpg	FP	gelatinous	0	1526	325	1337	0.12	red_2020	iou_0_4_conf_0_05_agn_nms_False	0.27	below_threshold	1622	2456	2054	no	NA	NA	NA	NA	NA	NA	NA	NA
20200524151413502.jpg	FP	gelatinous	217	269	391	181	0.07	red_2020	iou_0_4_conf_0_05_agn_nms_False	0.27	below_threshold	1623	2456	2054	no	NA	NA	NA	NA	NA	NA	NA	NA
20200524151421122.jpg	FN	fish	1549	1418	1615	1264	NA	red_2020	iou_0_4_conf_0_05_agn_nms_False	0.27	NA	1628	2456	2054	no	NA	NA	NA	NA	NA	NA	NA	NA
20200524151421122.jpg	FP	pelagic_shrimp	1504	207	1857	106	0.58	red_2020	iou_0_4_conf_0_05_agn_nms_False	0.27	above_threshold	1629	2456	2054	no	NA	NA	NA	NA	NA	NA	NA	NA
20200524151421122.jpg	FP	pelagic_shrimp	1354	504	1543	135	0.08	red_2020	iou_0_4_conf_0_05_agn_nms_False	0.27	below_threshold	1634	2456	2054	no	NA	NA	NA	NA	NA	NA	NA	NA
20200524151421924.jpg	FN	fish	478	1305	615	1206	NA	red_2020	iou_0_4_conf_0_05_agn_nms_False	0.27	NA	1636	2456	2054	no	NA	NA	NA	NA	NA	NA	NA	NA
20200524151421924.jpg	FP	gelatinous	642	495	869	303	0.55	red_2020	iou_0_4_conf_0_05_agn_nms_False	0.27	above_threshold	1637	2456	2054	no	NA	NA	NA	NA	NA	NA	NA	NA
20200524151421924.jpg	FP	pelagic_shrimp	2325	1169	2456	1060	0.12	red_2020	iou_0_4_conf_0_05_agn_nms_False	0.27	below_threshold	1640	2456	2054	no	NA	NA	NA	NA	NA	NA	NA	NA
20200524151421924.jpg	FP	gelatinous	478	162	557	119	0.07	red_2020	iou_0_4_conf_0_05_agn_nms_False	0.27	below_threshold	1641	2456	2054	no	NA	NA	NA	NA	NA	NA	NA	NA
20200524151435961.jpg	FP	gelatinous	275	872	448	776	0.7	red_2020	iou_0_4_conf_0_05_agn_nms_False	0.27	above_threshold	1644	2456	2054	no	NA	NA	NA	NA	NA	NA	NA	NA
20200524151435961.jpg	FP	gelatinous	2295	1705	2455	1639	0.25	red_2020	iou_0_4_conf_0_05_agn_nms_False	0.27	below_threshold	1645	2456	2054	no	NA	NA	NA	NA	NA	NA	NA	NA
20200524151435961.jpg	FP	gelatinous	695	817	763	767	0.1	red_2020	iou_0_4_conf_0_05_agn_nms_False	0.27	below_threshold	1646	2456	2054	no	NA	NA	NA	NA	NA	NA	NA	NA
20200524151435961.jpg	FP	gelatinous	2164	96	2260	48	0.09	red_2020	iou_0_4_conf_0_05_agn_nms_False	0.27	below_threshold	1647	2456	2054	no	NA	NA	NA	NA	NA	NA	NA	NA
20200524151435961.jpg	FP	gelatinous	0	1960	123	1620	0.08	red_2020	iou_0_4_conf_0_05_agn_nms_False	0.27	below_threshold	1648	2456	2054	no	NA	NA	NA	NA	NA	NA	NA	NA
20200524151435961.jpg	FP	gelatinous	2293	1993	2456	1628	0.07	red_2020	iou_0_4_conf_0_05_agn_nms_False	0.27	below_threshold	1649	2456	2054	no	NA	NA	NA	NA	NA	NA	NA	NA
20200524151444784.jpg	FP	gelatinous	913	285	1011	158	0.48	red_2020	iou_0_4_conf_0_05_agn_nms_False	0.27	above_threshold	1652	2456	2054	no	NA	NA	NA	NA	NA	NA	NA	NA
20200524151444784.jpg	FP	gelatinous	843	1808	1011	1683	0.19	red_2020	iou_0_4_conf_0_05_agn_nms_False	0.27	below_threshold	1653	2456	2054	no	NA	NA	NA	NA	NA	NA	NA	NA
20200524151444784.jpg	FP	gelatinous	849	1337	918	1237	0.17	red_2020	iou_0_4_conf_0_05_agn_nms_False	0.27	below_threshold	1654	2456	2054	no	NA	NA	NA	NA	NA	NA	NA	NA
20200524151444784.jpg	FP	gelatinous	2170	2023	2333	1848	0.06	red_2020	iou_0_4_conf_0_05_agn_nms_False	0.27	below_threshold	1656	2456	2054	no	NA	NA	NA	NA	NA	NA	NA	NA
20200524151445185.jpg	FP	gelatinous	2057	261	2227	105	0.18	red_2020	iou_0_4_conf_0_05_agn_nms_False	0.27	below_threshold	1658	2456	2054	no	NA	NA	NA	NA	NA	NA	NA	NA
20200524151445586.jpg	FP	gelatinous	1324	414	1455	244	0.61	red_2020	iou_0_4_conf_0_05_agn_nms_False	0.27	above_threshold	1661	2456	2054	no	NA	NA	NA	NA	NA	NA	NA	NA
20200524151445586.jpg	FP	gelatinous	987	616	1050	569	0.18	red_2020	iou_0_4_conf_0_05_agn_nms_False	0.27	below_threshold	1663	2456	2054	no	NA	NA	NA	NA	NA	NA	NA	NA
20200524151445586.jpg	FP	gelatinous	883	1191	930	1133	0.13	red_2020	iou_0_4_conf_0_05_agn_nms_False	0.27	below_threshold	1665	2456	2054	no	NA	NA	NA	NA	NA	NA	NA	NA
20200524151506441.jpg	FP	gelatinous	219	1849	291	1784	0.41	red_2020	iou_0_4_conf_0_05_agn_nms_False	0.27	above_threshold	1670	2456	2054	no	NA	NA	NA	NA	NA	NA	NA	NA
20200524151506441.jpg	FP	gelatinous	1216	1079	1345	1016	0.3	red_2020	iou_0_4_conf_0_05_agn_nms_False	0.27	above_threshold	1671	2456	2054	no	NA	NA	NA	NA	NA	NA	NA	NA
20200524151506441.jpg	FP	gelatinous	0	537	56	467	0.05	red_2020	iou_0_4_conf_0_05_agn_nms_False	0.27	below_threshold	1672	2456	2054	no	NA	NA	NA	NA	NA	NA	NA	NA
20200524151512256.jpg	FP	gelatinous	1092	411	1138	346	0.17	red_2020	iou_0_4_conf_0_05_agn_nms_False	0.27	below_threshold	1674	2456	2054	no	NA	NA	NA	NA	NA	NA	NA	NA
20200524151537120.jpg	FP	gelatinous	0	1591	52	1503	0.64	red_2020	iou_0_4_conf_0_05_agn_nms_False	0.27	above_threshold	1682	2456	2054	no	NA	NA	NA	NA	NA	NA	NA	NA
20200524151537120.jpg	FP	gelatinous	1187	1769	1300	1362	0.06	red_2020	iou_0_4_conf_0_05_agn_nms_False	0.27	below_threshold	1683	2456	2054	no	NA	NA	NA	NA	NA	NA	NA	NA
20200524151538323.jpg	FP	gelatinous	1341	1550	1401	1487	0.17	red_2020	iou_0_4_conf_0_05_agn_nms_False	0.27	below_threshold	1684	2456	2054	no	NA	NA	NA	NA	NA	NA	NA	NA
20200524151542133.jpg	FP	gelatinous	1833	392	1894	156	0.12	red_2020	iou_0_4_conf_0_05_agn_nms_False	0.27	below_threshold	1687	2456	2054	no	NA	NA	NA	NA	NA	NA	NA	NA
20200524151723799.jpg	FP	gelatinous	45	945	113	880	0.25	red_2020	iou_0_4_conf_0_05_agn_nms_False	0.27	below_threshold	1689	2456	2054	no	NA	NA	NA	NA	NA	NA	NA	NA
20200524151725002.jpg	FP	gelatinous	1331	1935	1395	1760	0.26	red_2020	iou_0_4_conf_0_05_agn_nms_False	0.27	below_threshold	1690	2456	2054	no	NA	NA	NA	NA	NA	NA	NA	NA
20200524152000007.jpg	FP	gelatinous	1407	688	1500	606	0.53	red_2020	iou_0_4_conf_0_05_agn_nms_False	0.27	above_threshold	1693	2456	2054	no	NA	NA	NA	NA	NA	NA	NA	NA
20200525050735717.jpg	FN	silvery_lightfish	519	1888	626	1673	NA	red_2020	iou_0_4_conf_0_05_agn_nms_False	0.27	NA	1697	2456	2054	no	NA	NA	NA	NA	NA	NA	NA	NA
20200525050735717.jpg	FP	silvery_lightfish	481	1884	584	1697	0.79	red_2020	iou_0_4_conf_0_05_agn_nms_False	0.27	above_threshold	1698	2456	2054	no	NA	NA	NA	NA	NA	NA	NA	NA
20200525050736319.jpg	FN	silvery_lightfish	92	2031	202	1880	NA	red_2020	iou_0_4_conf_0_05_agn_nms_False	0.27	NA	1699	2456	2054	no	NA	NA	NA	NA	NA	NA	NA	NA
20200525050736319.jpg	FP	lanternfish	94	2024	202	1882	0.46	red_2020	iou_0_4_conf_0_05_agn_nms_False	0.27	above_threshold	1700	2456	2054	no	NA	NA	NA	NA	NA	NA	NA	NA
20200525050938437.jpg	FP	lanternfish	873	1963	977	1822	0.25	red_2020	iou_0_4_conf_0_05_agn_nms_False	0.27	below_threshold	1701	2456	2054	no	NA	NA	NA	NA	NA	NA	NA	NA
20200525050943851.jpg	FP	lanternfish	113	894	230	700	0.72	red_2020	iou_0_4_conf_0_05_agn_nms_False	0.27	above_threshold	1702	2456	2054	no	NA	NA	NA	NA	NA	NA	NA	NA
20200525053022686.jpg	FP	pelagic_shrimp	348	1625	513	1424	0.12	red_2020	iou_0_4_conf_0_05_agn_nms_False	0.27	below_threshold	1705	2456	2054	no	NA	NA	NA	NA	NA	NA	NA	NA
20200525053127856.jpg	FP	pelagic_shrimp	192	1881	259	1810	0.27	red_2020	iou_0_4_conf_0_05_agn_nms_False	0.27	above_threshold	1707	2456	2054	no	NA	NA	NA	NA	NA	NA	NA	NA
20200525053423314.jpg	FP	lanternfish	1725	343	1802	124	0.08	red_2020	iou_0_4_conf_0_05_agn_nms_False	0.27	below_threshold	1709	2456	2054	no	NA	NA	NA	NA	NA	NA	NA	NA
20200525054506394.jpg	FP	lanternfish	1	859	117	724	0.69	red_2020	iou_0_4_conf_0_05_agn_nms_False	0.27	above_threshold	1711	2456	2054	no	NA	NA	NA	NA	NA	NA	NA	NA
20200525054506394.jpg	FP	lanternfish	2261	1927	2402	1595	0.22	red_2020	iou_0_4_conf_0_05_agn_nms_False	0.27	below_threshold	1712	2456	2054	no	NA	NA	NA	NA	NA	NA	NA	NA
20200525054508399.jpg	FP	gelatinous	445	1825	511	1757	0.19	red_2020	iou_0_4_conf_0_05_agn_nms_False	0.27	below_threshold	1713	2456	2054	no	NA	NA	NA	NA	NA	NA	NA	NA
20200525054511607.jpg	FP	silvery_lightfish	18	697	327	483	0.37	red_2020	iou_0_4_conf_0_05_agn_nms_False	0.27	above_threshold	1716	2456	2054	no	NA	NA	NA	NA	NA	NA	NA	NA
20200525054511607.jpg	FP	lanternfish	14	703	327	486	0.35	red_2020	iou_0_4_conf_0_05_agn_nms_False	0.27	above_threshold	1717	2456	2054	no	NA	NA	NA	NA	NA	NA	NA	NA
20200525054511607.jpg	FP	pelagic_shrimp	230	841	321	689	0.06	red_2020	iou_0_4_conf_0_05_agn_nms_False	0.27	below_threshold	1718	2456	2054	no	NA	NA	NA	NA	NA	NA	NA	NA
20200525054601939.jpg	FP	lanternfish	61	1052	539	927	0.77	red_2020	iou_0_4_conf_0_05_agn_nms_False	0.27	above_threshold	1719	2456	2054	no	NA	NA	NA	NA	NA	NA	NA	NA
20200525054602541.jpg	FP	lanternfish	1978	1944	2178	1711	0.72	red_2020	iou_0_4_conf_0_05_agn_nms_False	0.27	above_threshold	1721	2456	2054	no	NA	NA	NA	NA	NA	NA	NA	NA
20200525054602541.jpg	FP	pelagic_shrimp	222	1965	582	1873	0.41	red_2020	iou_0_4_conf_0_05_agn_nms_False	0.27	above_threshold	1722	2456	2054	no	NA	NA	NA	NA	NA	NA	NA	NA
20200525054602942.jpg	FP	lanternfish	1081	1103	1226	967	0.12	red_2020	iou_0_4_conf_0_05_agn_nms_False	0.27	below_threshold	1723	2456	2054	no	NA	NA	NA	NA	NA	NA	NA	NA
20200525054602942.jpg	FP	silvery_lightfish	132	1806	352	1662	0.08	red_2020	iou_0_4_conf_0_05_agn_nms_False	0.27	below_threshold	1724	2456	2054	no	NA	NA	NA	NA	NA	NA	NA	NA
20200525054628809.jpg	FP	gelatinous	2240	490	2418	151	0.72	red_2020	iou_0_4_conf_0_05_agn_nms_False	0.27	above_threshold	1725	2456	2054	no	NA	NA	NA	NA	NA	NA	NA	NA
20210624081343192.jpg	FN	krill	1306	988	1358	940	NA	red_2021	iou_0_4_conf_0_05_agn_nms_False	0.164	NA	1726	2456	2054	no	NA	NA	NA	NA	NA	NA	NA	NA
20210624081343192.jpg	FN	krill	475	1267	511	1223	NA	red_2021	iou_0_4_conf_0_05_agn_nms_False	0.164	NA	1727	2456	2054	no	NA	NA	NA	NA	NA	NA	NA	NA
20210624081343192.jpg	FP	silvery_lightfish	834	1149	938	1035	0.59	red_2021	iou_0_4_conf_0_05_agn_nms_False	0.164	above_threshold	1728	2456	2054	no	NA	NA	NA	NA	NA	NA	NA	NA
20210624081343192.jpg	FP	krill	1277	993	1358	929	0.28	red_2021	iou_0_4_conf_0_05_agn_nms_False	0.164	above_threshold	1729	2456	2054	no	NA	NA	NA	NA	NA	NA	NA	NA
20210624081343192.jpg	FP	krill	455	1278	525	1214	0.28	red_2021	iou_0_4_conf_0_05_agn_nms_False	0.164	above_threshold	1730	2456	2054	no	NA	NA	NA	NA	NA	NA	NA	NA
20210624081343192.jpg	FP	krill	1657	1418	1715	1364	0.17	red_2021	iou_0_4_conf_0_05_agn_nms_False	0.164	above_threshold	1731	2456	2054	no	NA	NA	NA	NA	NA	NA	NA	NA
20210624081343192.jpg	FP	krill	1574	871	1629	811	0.13	red_2021	iou_0_4_conf_0_05_agn_nms_False	0.164	below_threshold	1732	2456	2054	no	NA	NA	NA	NA	NA	NA	NA	NA
20210624081343192.jpg	FP	krill	2244	1404	2303	1342	0.13	red_2021	iou_0_4_conf_0_05_agn_nms_False	0.164	below_threshold	1733	2456	2054	no	NA	NA	NA	NA	NA	NA	NA	NA
20210624081343192.jpg	FP	krill	2220	750	2306	673	0.08	red_2021	iou_0_4_conf_0_05_agn_nms_False	0.164	below_threshold	1735	2456	2054	no	NA	NA	NA	NA	NA	NA	NA	NA
20210624081343192.jpg	FP	krill	773	1269	822	1224	0.05	red_2021	iou_0_4_conf_0_05_agn_nms_False	0.164	below_threshold	1738	2456	2054	no	NA	NA	NA	NA	NA	NA	NA	NA
20210624081343696.jpg	FN	silvery_lightfish	2158	1055	2228	860	NA	red_2021	iou_0_4_conf_0_05_agn_nms_False	0.164	NA	1740	2456	2054	no	NA	NA	NA	NA	NA	NA	NA	NA
20210624081343696.jpg	FN	krill	265	1214	307	1147	NA	red_2021	iou_0_4_conf_0_05_agn_nms_False	0.164	NA	1741	2456	2054	no	NA	NA	NA	NA	NA	NA	NA	NA
20210624081343696.jpg	FP	krill	2156	1045	2240	935	0.3	red_2021	iou_0_4_conf_0_05_agn_nms_False	0.164	above_threshold	1743	2456	2054	no	NA	NA	NA	NA	NA	NA	NA	NA
20210624081343696.jpg	FP	krill	909	638	967	578	0.2	red_2021	iou_0_4_conf_0_05_agn_nms_False	0.164	above_threshold	1744	2456	2054	no	NA	NA	NA	NA	NA	NA	NA	NA
20210624081343696.jpg	FP	krill	249	1207	296	1155	0.2	red_2021	iou_0_4_conf_0_05_agn_nms_False	0.164	above_threshold	1745	2456	2054	no	NA	NA	NA	NA	NA	NA	NA	NA
20210624081343696.jpg	FP	krill	397	1825	438	1788	0.19	red_2021	iou_0_4_conf_0_05_agn_nms_False	0.164	above_threshold	1746	2456	2054	no	NA	NA	NA	NA	NA	NA	NA	NA
20210624081343696.jpg	FP	krill	842	1266	894	1214	0.13	red_2021	iou_0_4_conf_0_05_agn_nms_False	0.164	below_threshold	1747	2456	2054	no	NA	NA	NA	NA	NA	NA	NA	NA
20210624081343696.jpg	FP	krill	773	1513	819	1460	0.07	red_2021	iou_0_4_conf_0_05_agn_nms_False	0.164	below_threshold	1748	2456	2054	no	NA	NA	NA	NA	NA	NA	NA	NA
20210624081343696.jpg	FP	krill	2176	1033	2227	971	0.06	red_2021	iou_0_4_conf_0_05_agn_nms_False	0.164	below_threshold	1750	2456	2054	no	NA	NA	NA	NA	NA	NA	NA	NA
20210624081344599.jpg	FN	krill	2042	277	2109	150	NA	red_2021	iou_0_4_conf_0_05_agn_nms_False	0.164	NA	1752	2456	2054	no	NA	NA	NA	NA	NA	NA	NA	NA
20210624081344599.jpg	FN	krill	1395	477	1480	399	NA	red_2021	iou_0_4_conf_0_05_agn_nms_False	0.164	NA	1753	2456	2054	no	NA	NA	NA	NA	NA	NA	NA	NA
20210624081344599.jpg	FN	krill	371	1063	432	1022	NA	red_2021	iou_0_4_conf_0_05_agn_nms_False	0.164	NA	1754	2456	2054	no	NA	NA	NA	NA	NA	NA	NA	NA
20210624081344599.jpg	FN	krill	315	1900	456	1821	NA	red_2021	iou_0_4_conf_0_05_agn_nms_False	0.164	NA	1755	2456	2054	no	NA	NA	NA	NA	NA	NA	NA	NA
20210624081344599.jpg	FN	krill	855	1940	946	1895	NA	red_2021	iou_0_4_conf_0_05_agn_nms_False	0.164	NA	1756	2456	2054	no	NA	NA	NA	NA	NA	NA	NA	NA
20210624081344599.jpg	FN	krill	497	1696	540	1625	NA	red_2021	iou_0_4_conf_0_05_agn_nms_False	0.164	NA	1757	2456	2054	no	NA	NA	NA	NA	NA	NA	NA	NA
20210624081344599.jpg	FN	krill	1746	1081	1796	1023	NA	red_2021	iou_0_4_conf_0_05_agn_nms_False	0.164	NA	1758	2456	2054	no	NA	NA	NA	NA	NA	NA	NA	NA
20210624081344599.jpg	FN	krill	1316	1546	1389	1480	NA	red_2021	iou_0_4_conf_0_05_agn_nms_False	0.164	NA	1759	2456	2054	no	NA	NA	NA	NA	NA	NA	NA	NA
20210624081344599.jpg	FP	silvery_lightfish	1770	1928	1987	1852	0.49	red_2021	iou_0_4_conf_0_05_agn_nms_False	0.164	above_threshold	1760	2456	2054	no	NA	NA	NA	NA	NA	NA	NA	NA
20210624081344599.jpg	FP	krill	767	340	825	294	0.33	red_2021	iou_0_4_conf_0_05_agn_nms_False	0.164	above_threshold	1761	2456	2054	no	NA	NA	NA	NA	NA	NA	NA	NA
20210624081344599.jpg	FP	krill	1389	473	1442	409	0.3	red_2021	iou_0_4_conf_0_05_agn_nms_False	0.164	above_threshold	1762	2456	2054	no	NA	NA	NA	NA	NA	NA	NA	NA
20210624081344599.jpg	FP	krill	372	1897	443	1840	0.24	red_2021	iou_0_4_conf_0_05_agn_nms_False	0.164	above_threshold	1763	2456	2054	no	NA	NA	NA	NA	NA	NA	NA	NA
20210624081344599.jpg	FP	krill	473	1337	525	1295	0.23	red_2021	iou_0_4_conf_0_05_agn_nms_False	0.164	above_threshold	1764	2456	2054	no	NA	NA	NA	NA	NA	NA	NA	NA
20210624081344599.jpg	FP	krill	2112	678	2151	632	0.18	red_2021	iou_0_4_conf_0_05_agn_nms_False	0.164	above_threshold	1766	2456	2054	no	NA	NA	NA	NA	NA	NA	NA	NA
20210624081344599.jpg	FP	krill	187	320	245	260	0.17	red_2021	iou_0_4_conf_0_05_agn_nms_False	0.164	above_threshold	1767	2456	2054	no	NA	NA	NA	NA	NA	NA	NA	NA
20210624081344599.jpg	FP	lanternfish	134	1167	219	1109	0.13	red_2021	iou_0_4_conf_0_05_agn_nms_False	0.164	below_threshold	1768	2456	2054	no	NA	NA	NA	NA	NA	NA	NA	NA
20210624081344599.jpg	FP	krill	1311	1541	1357	1493	0.13	red_2021	iou_0_4_conf_0_05_agn_nms_False	0.164	below_threshold	1769	2456	2054	no	NA	NA	NA	NA	NA	NA	NA	NA
20210624081344599.jpg	FP	krill	2193	576	2232	532	0.11	red_2021	iou_0_4_conf_0_05_agn_nms_False	0.164	below_threshold	1770	2456	2054	no	NA	NA	NA	NA	NA	NA	NA	NA
20210624081344599.jpg	FP	lanternfish	915	177	1086	130	0.1	red_2021	iou_0_4_conf_0_05_agn_nms_False	0.164	below_threshold	1771	2456	2054	no	NA	NA	NA	NA	NA	NA	NA	NA
20210624081344599.jpg	FP	krill	2121	292	2164	252	0.08	red_2021	iou_0_4_conf_0_05_agn_nms_False	0.164	below_threshold	1772	2456	2054	no	NA	NA	NA	NA	NA	NA	NA	NA
20210624081344599.jpg	FP	krill	2056	1433	2103	1386	0.06	red_2021	iou_0_4_conf_0_05_agn_nms_False	0.164	below_threshold	1773	2456	2054	no	NA	NA	NA	NA	NA	NA	NA	NA
20210624081344599.jpg	FP	krill	2247	443	2293	395	0.06	red_2021	iou_0_4_conf_0_05_agn_nms_False	0.164	below_threshold	1774	2456	2054	no	NA	NA	NA	NA	NA	NA	NA	NA
20210624081344701.jpg	FN	krill	210	1058	278	983	NA	red_2021	iou_0_4_conf_0_05_agn_nms_False	0.164	NA	1775	2456	2054	no	NA	NA	NA	NA	NA	NA	NA	NA
20210624081344701.jpg	FN	krill	729	275	788	180	NA	red_2021	iou_0_4_conf_0_05_agn_nms_False	0.164	NA	1776	2456	2054	no	NA	NA	NA	NA	NA	NA	NA	NA
20210624081344701.jpg	FN	krill	1180	498	1271	409	NA	red_2021	iou_0_4_conf_0_05_agn_nms_False	0.164	NA	1777	2456	2054	no	NA	NA	NA	NA	NA	NA	NA	NA
20210624081344701.jpg	FN	krill	1390	1125	1434	1061	NA	red_2021	iou_0_4_conf_0_05_agn_nms_False	0.164	NA	1779	2456	2054	no	NA	NA	NA	NA	NA	NA	NA	NA
20210624081344701.jpg	FP	silvery_lightfish	1618	1934	1909	1846	0.45	red_2021	iou_0_4_conf_0_05_agn_nms_False	0.164	above_threshold	1780	2456	2054	no	NA	NA	NA	NA	NA	NA	NA	NA
20210624081344701.jpg	FP	krill	771	242	807	199	0.34	red_2021	iou_0_4_conf_0_05_agn_nms_False	0.164	above_threshold	1781	2456	2054	no	NA	NA	NA	NA	NA	NA	NA	NA
20210624081344701.jpg	FP	krill	730	270	783	225	0.3	red_2021	iou_0_4_conf_0_05_agn_nms_False	0.164	above_threshold	1782	2456	2054	no	NA	NA	NA	NA	NA	NA	NA	NA
20210624081344701.jpg	FP	krill	1198	481	1264	420	0.26	red_2021	iou_0_4_conf_0_05_agn_nms_False	0.164	above_threshold	1783	2456	2054	no	NA	NA	NA	NA	NA	NA	NA	NA
20210624081344701.jpg	FP	krill	218	1035	265	989	0.25	red_2021	iou_0_4_conf_0_05_agn_nms_False	0.164	above_threshold	1784	2456	2054	no	NA	NA	NA	NA	NA	NA	NA	NA
20210624081344701.jpg	FP	krill	2175	953	2219	914	0.14	red_2021	iou_0_4_conf_0_05_agn_nms_False	0.164	below_threshold	1785	2456	2054	no	NA	NA	NA	NA	NA	NA	NA	NA
20210624081344701.jpg	FP	krill	2103	667	2146	616	0.11	red_2021	iou_0_4_conf_0_05_agn_nms_False	0.164	below_threshold	1787	2456	2054	no	NA	NA	NA	NA	NA	NA	NA	NA
20210624081344701.jpg	FP	krill	332	1266	364	1234	0.1	red_2021	iou_0_4_conf_0_05_agn_nms_False	0.164	below_threshold	1788	2456	2054	no	NA	NA	NA	NA	NA	NA	NA	NA
20210624081344701.jpg	FP	krill	1709	1178	1738	1149	0.08	red_2021	iou_0_4_conf_0_05_agn_nms_False	0.164	below_threshold	1789	2456	2054	no	NA	NA	NA	NA	NA	NA	NA	NA
20210624081344701.jpg	FP	krill	1395	1105	1424	1074	0.06	red_2021	iou_0_4_conf_0_05_agn_nms_False	0.164	below_threshold	1790	2456	2054	no	NA	NA	NA	NA	NA	NA	NA	NA
20210624081344701.jpg	FP	krill	2056	1432	2103	1387	0.06	red_2021	iou_0_4_conf_0_05_agn_nms_False	0.164	below_threshold	1791	2456	2054	no	NA	NA	NA	NA	NA	NA	NA	NA
20210624081344801.jpg	FN	krill	2064	1433	2114	1373	NA	red_2021	iou_0_4_conf_0_05_agn_nms_False	0.164	NA	1792	2456	2054	no	NA	NA	NA	NA	NA	NA	NA	NA
20210624081344801.jpg	FN	krill	2009	653	2037	595	NA	red_2021	iou_0_4_conf_0_05_agn_nms_False	0.164	NA	1793	2456	2054	no	NA	NA	NA	NA	NA	NA	NA	NA
20210624081344801.jpg	FN	krill	794	250	834	191	NA	red_2021	iou_0_4_conf_0_05_agn_nms_False	0.164	NA	1794	2456	2054	no	NA	NA	NA	NA	NA	NA	NA	NA
20210624081344801.jpg	FP	krill	803	252	840	211	0.1	red_2021	iou_0_4_conf_0_05_agn_nms_False	0.164	below_threshold	1795	2456	2054	no	NA	NA	NA	NA	NA	NA	NA	NA
20210624081344801.jpg	FP	krill	2058	1429	2099	1388	0.09	red_2021	iou_0_4_conf_0_05_agn_nms_False	0.164	below_threshold	1796	2456	2054	no	NA	NA	NA	NA	NA	NA	NA	NA
20210624081344801.jpg	FP	krill	1174	1888	1225	1844	0.07	red_2021	iou_0_4_conf_0_05_agn_nms_False	0.164	below_threshold	1797	2456	2054	no	NA	NA	NA	NA	NA	NA	NA	NA
20210624081344801.jpg	FP	krill	1685	159	1749	118	0.07	red_2021	iou_0_4_conf_0_05_agn_nms_False	0.164	below_threshold	1798	2456	2054	no	NA	NA	NA	NA	NA	NA	NA	NA
20210624081344801.jpg	FP	krill	1039	1585	1085	1539	0.06	red_2021	iou_0_4_conf_0_05_agn_nms_False	0.164	below_threshold	1799	2456	2054	no	NA	NA	NA	NA	NA	NA	NA	NA
20210624081344801.jpg	FP	krill	1669	1294	1709	1252	0.05	red_2021	iou_0_4_conf_0_05_agn_nms_False	0.164	below_threshold	1800	2456	2054	no	NA	NA	NA	NA	NA	NA	NA	NA
20210624081345404.jpg	FN	lanternfish	348	1061	587	968	NA	red_2021	iou_0_4_conf_0_05_agn_nms_False	0.164	NA	1801	2456	2054	no	NA	NA	NA	NA	NA	NA	NA	NA
20210624081345404.jpg	FN	krill	1878	1491	1930	1437	NA	red_2021	iou_0_4_conf_0_05_agn_nms_False	0.164	NA	1803	2456	2054	no	NA	NA	NA	NA	NA	NA	NA	NA
20210624081345404.jpg	FN	krill	1875	719	1969	625	NA	red_2021	iou_0_4_conf_0_05_agn_nms_False	0.164	NA	1804	2456	2054	no	NA	NA	NA	NA	NA	NA	NA	NA
20210624081345404.jpg	FP	silvery_lightfish	334	1053	578	975	0.53	red_2021	iou_0_4_conf_0_05_agn_nms_False	0.164	above_threshold	1805	2456	2054	no	NA	NA	NA	NA	NA	NA	NA	NA
20210624081345404.jpg	FP	krill	697	1310	767	1240	0.22	red_2021	iou_0_4_conf_0_05_agn_nms_False	0.164	above_threshold	1806	2456	2054	no	NA	NA	NA	NA	NA	NA	NA	NA
20210624081345404.jpg	FP	krill	2186	1355	2257	1269	0.22	red_2021	iou_0_4_conf_0_05_agn_nms_False	0.164	above_threshold	1807	2456	2054	no	NA	NA	NA	NA	NA	NA	NA	NA
20210624081345404.jpg	FP	krill	1893	698	1950	626	0.2	red_2021	iou_0_4_conf_0_05_agn_nms_False	0.164	above_threshold	1808	2456	2054	no	NA	NA	NA	NA	NA	NA	NA	NA
20210624081345404.jpg	FP	krill	1568	1852	1622	1803	0.11	red_2021	iou_0_4_conf_0_05_agn_nms_False	0.164	below_threshold	1809	2456	2054	no	NA	NA	NA	NA	NA	NA	NA	NA
20210624081345404.jpg	FP	krill	2197	1343	2239	1297	0.11	red_2021	iou_0_4_conf_0_05_agn_nms_False	0.164	below_threshold	1810	2456	2054	no	NA	NA	NA	NA	NA	NA	NA	NA
20210624081345404.jpg	FP	krill	720	1795	787	1734	0.07	red_2021	iou_0_4_conf_0_05_agn_nms_False	0.164	below_threshold	1812	2456	2054	no	NA	NA	NA	NA	NA	NA	NA	NA
20210624081345404.jpg	FP	krill	2208	1377	2275	1303	0.07	red_2021	iou_0_4_conf_0_05_agn_nms_False	0.164	below_threshold	1813	2456	2054	no	NA	NA	NA	NA	NA	NA	NA	NA
20210624081345404.jpg	FP	krill	2057	1432	2103	1384	0.07	red_2021	iou_0_4_conf_0_05_agn_nms_False	0.164	below_threshold	1814	2456	2054	no	NA	NA	NA	NA	NA	NA	NA	NA
20210624081345404.jpg	FP	krill	238	1798	317	1730	0.05	red_2021	iou_0_4_conf_0_05_agn_nms_False	0.164	below_threshold	1815	2456	2054	no	NA	NA	NA	NA	NA	NA	NA	NA
20210624081345404.jpg	FP	krill	2210	1476	2315	1363	0.05	red_2021	iou_0_4_conf_0_05_agn_nms_False	0.164	below_threshold	1816	2456	2054	no	NA	NA	NA	NA	NA	NA	NA	NA
20210624081345504.jpg	FN	lanternfish	272	1139	520	1054	NA	red_2021	iou_0_4_conf_0_05_agn_nms_False	0.164	NA	1817	2456	2054	no	NA	NA	NA	NA	NA	NA	NA	NA
20210624081345504.jpg	FN	lanternfish	2232	1636	2298	1581	NA	red_2021	iou_0_4_conf_0_05_agn_nms_False	0.164	NA	1818	2456	2054	no	NA	NA	NA	NA	NA	NA	NA	NA
20210624081345504.jpg	FN	krill	1014	1648	1123	1584	NA	red_2021	iou_0_4_conf_0_05_agn_nms_False	0.164	NA	1819	2456	2054	no	NA	NA	NA	NA	NA	NA	NA	NA
20210624081345504.jpg	FN	krill	329	358	406	274	NA	red_2021	iou_0_4_conf_0_05_agn_nms_False	0.164	NA	1820	2456	2054	no	NA	NA	NA	NA	NA	NA	NA	NA
20210624081345504.jpg	FN	krill	2202	1320	2250	1259	NA	red_2021	iou_0_4_conf_0_05_agn_nms_False	0.164	NA	1822	2456	2054	no	NA	NA	NA	NA	NA	NA	NA	NA
20210624081345504.jpg	FN	krill	2203	1261	2241	1208	NA	red_2021	iou_0_4_conf_0_05_agn_nms_False	0.164	NA	1823	2456	2054	no	NA	NA	NA	NA	NA	NA	NA	NA
20210624081345504.jpg	FN	krill	1450	1836	1519	1788	NA	red_2021	iou_0_4_conf_0_05_agn_nms_False	0.164	NA	1824	2456	2054	no	NA	NA	NA	NA	NA	NA	NA	NA
20210624081345504.jpg	FP	silvery_lightfish	266	1134	501	1034	0.59	red_2021	iou_0_4_conf_0_05_agn_nms_False	0.164	above_threshold	1825	2456	2054	no	NA	NA	NA	NA	NA	NA	NA	NA
20210624081345504.jpg	FP	silvery_lightfish	204	1899	542	1640	0.52	red_2021	iou_0_4_conf_0_05_agn_nms_False	0.164	above_threshold	1826	2456	2054	no	NA	NA	NA	NA	NA	NA	NA	NA
20210624081345504.jpg	FP	silvery_lightfish	2189	1687	2303	1565	0.36	red_2021	iou_0_4_conf_0_05_agn_nms_False	0.164	above_threshold	1827	2456	2054	no	NA	NA	NA	NA	NA	NA	NA	NA
20210624081345504.jpg	FP	krill	2056	1430	2107	1376	0.3	red_2021	iou_0_4_conf_0_05_agn_nms_False	0.164	above_threshold	1828	2456	2054	no	NA	NA	NA	NA	NA	NA	NA	NA
20210624081345504.jpg	FP	krill	328	369	386	308	0.23	red_2021	iou_0_4_conf_0_05_agn_nms_False	0.164	above_threshold	1829	2456	2054	no	NA	NA	NA	NA	NA	NA	NA	NA
20210624081345504.jpg	FP	krill	423	1197	493	1126	0.18	red_2021	iou_0_4_conf_0_05_agn_nms_False	0.164	above_threshold	1830	2456	2054	no	NA	NA	NA	NA	NA	NA	NA	NA
20210624081345504.jpg	FP	silvery_lightfish	791	382	949	313	0.18	red_2021	iou_0_4_conf_0_05_agn_nms_False	0.164	above_threshold	1831	2456	2054	no	NA	NA	NA	NA	NA	NA	NA	NA
20210624081345504.jpg	FP	krill	1065	1628	1125	1571	0.17	red_2021	iou_0_4_conf_0_05_agn_nms_False	0.164	above_threshold	1832	2456	2054	no	NA	NA	NA	NA	NA	NA	NA	NA
20210624081345504.jpg	FP	krill	2211	1250	2252	1194	0.14	red_2021	iou_0_4_conf_0_05_agn_nms_False	0.164	below_threshold	1833	2456	2054	no	NA	NA	NA	NA	NA	NA	NA	NA
20210624081345504.jpg	FP	krill	234	478	295	419	0.14	red_2021	iou_0_4_conf_0_05_agn_nms_False	0.164	below_threshold	1834	2456	2054	no	NA	NA	NA	NA	NA	NA	NA	NA
20210624081345504.jpg	FP	krill	1442	1840	1489	1795	0.12	red_2021	iou_0_4_conf_0_05_agn_nms_False	0.164	below_threshold	1835	2456	2054	no	NA	NA	NA	NA	NA	NA	NA	NA
20210624081345504.jpg	FP	krill	2165	1681	2280	1618	0.07	red_2021	iou_0_4_conf_0_05_agn_nms_False	0.164	below_threshold	1836	2456	2054	no	NA	NA	NA	NA	NA	NA	NA	NA
20210624081345504.jpg	FP	krill	2170	1365	2210	1312	0.06	red_2021	iou_0_4_conf_0_05_agn_nms_False	0.164	below_threshold	1837	2456	2054	no	NA	NA	NA	NA	NA	NA	NA	NA
20210624081346008.jpg	FN	krill	1639	406	1728	299	NA	red_2021	iou_0_4_conf_0_05_agn_nms_False	0.164	NA	1838	2456	2054	no	NA	NA	NA	NA	NA	NA	NA	NA
20210624081346008.jpg	FN	krill	1932	738	1983	678	NA	red_2021	iou_0_4_conf_0_05_agn_nms_False	0.164	NA	1840	2456	2054	no	NA	NA	NA	NA	NA	NA	NA	NA
20210624081346008.jpg	FN	krill	1518	708	1553	664	NA	red_2021	iou_0_4_conf_0_05_agn_nms_False	0.164	NA	1841	2456	2054	no	NA	NA	NA	NA	NA	NA	NA	NA
20210624081346008.jpg	FN	krill	1453	1297	1495	1247	NA	red_2021	iou_0_4_conf_0_05_agn_nms_False	0.164	NA	1842	2456	2054	no	NA	NA	NA	NA	NA	NA	NA	NA
20210624081346008.jpg	FN	krill	1506	1356	1535	1301	NA	red_2021	iou_0_4_conf_0_05_agn_nms_False	0.164	NA	1843	2456	2054	no	NA	NA	NA	NA	NA	NA	NA	NA
20210624081346008.jpg	FN	krill	1548	1608	1586	1544	NA	red_2021	iou_0_4_conf_0_05_agn_nms_False	0.164	NA	1844	2456	2054	no	NA	NA	NA	NA	NA	NA	NA	NA
20210624081346008.jpg	FN	krill	1619	1691	1657	1639	NA	red_2021	iou_0_4_conf_0_05_agn_nms_False	0.164	NA	1845	2456	2054	no	NA	NA	NA	NA	NA	NA	NA	NA
20210624081346008.jpg	FN	krill	869	1923	973	1886	NA	red_2021	iou_0_4_conf_0_05_agn_nms_False	0.164	NA	1846	2456	2054	no	NA	NA	NA	NA	NA	NA	NA	NA
20210624081346008.jpg	FP	silvery_lightfish	1671	1747	1893	1597	0.76	red_2021	iou_0_4_conf_0_05_agn_nms_False	0.164	above_threshold	1847	2456	2054	no	NA	NA	NA	NA	NA	NA	NA	NA
20210624081346008.jpg	FP	silvery_lightfish	585	735	757	596	0.4	red_2021	iou_0_4_conf_0_05_agn_nms_False	0.164	above_threshold	1848	2456	2054	no	NA	NA	NA	NA	NA	NA	NA	NA
20210624081346008.jpg	FP	krill	1661	411	1726	341	0.33	red_2021	iou_0_4_conf_0_05_agn_nms_False	0.164	above_threshold	1849	2456	2054	no	NA	NA	NA	NA	NA	NA	NA	NA
20210624081346008.jpg	FP	krill	867	1940	991	1873	0.32	red_2021	iou_0_4_conf_0_05_agn_nms_False	0.164	above_threshold	1851	2456	2054	no	NA	NA	NA	NA	NA	NA	NA	NA
20210624081346008.jpg	FP	krill	1447	1306	1509	1228	0.32	red_2021	iou_0_4_conf_0_05_agn_nms_False	0.164	above_threshold	1852	2456	2054	no	NA	NA	NA	NA	NA	NA	NA	NA
20210624081346008.jpg	FP	krill	1445	1511	1488	1472	0.27	red_2021	iou_0_4_conf_0_05_agn_nms_False	0.164	above_threshold	1854	2456	2054	no	NA	NA	NA	NA	NA	NA	NA	NA
20210624081346008.jpg	FP	krill	1504	716	1560	655	0.25	red_2021	iou_0_4_conf_0_05_agn_nms_False	0.164	above_threshold	1855	2456	2054	no	NA	NA	NA	NA	NA	NA	NA	NA
20210624081346008.jpg	FP	krill	1903	1527	1953	1476	0.23	red_2021	iou_0_4_conf_0_05_agn_nms_False	0.164	above_threshold	1856	2456	2054	no	NA	NA	NA	NA	NA	NA	NA	NA
20210624081346008.jpg	FP	krill	945	554	1010	493	0.22	red_2021	iou_0_4_conf_0_05_agn_nms_False	0.164	above_threshold	1857	2456	2054	no	NA	NA	NA	NA	NA	NA	NA	NA
20210624081346008.jpg	FP	krill	1143	1236	1203	1174	0.21	red_2021	iou_0_4_conf_0_05_agn_nms_False	0.164	above_threshold	1858	2456	2054	no	NA	NA	NA	NA	NA	NA	NA	NA
20210624081346008.jpg	FP	krill	1666	334	1704	282	0.21	red_2021	iou_0_4_conf_0_05_agn_nms_False	0.164	above_threshold	1859	2456	2054	no	NA	NA	NA	NA	NA	NA	NA	NA
20210624081346008.jpg	FP	krill	1248	708	1306	647	0.21	red_2021	iou_0_4_conf_0_05_agn_nms_False	0.164	above_threshold	1860	2456	2054	no	NA	NA	NA	NA	NA	NA	NA	NA
20210624081346008.jpg	FP	krill	1535	648	1587	594	0.2	red_2021	iou_0_4_conf_0_05_agn_nms_False	0.164	above_threshold	1861	2456	2054	no	NA	NA	NA	NA	NA	NA	NA	NA
20210624081346008.jpg	FP	krill	1923	798	1976	739	0.2	red_2021	iou_0_4_conf_0_05_agn_nms_False	0.164	above_threshold	1862	2456	2054	no	NA	NA	NA	NA	NA	NA	NA	NA
20210624081346008.jpg	FP	krill	1497	319	1551	264	0.18	red_2021	iou_0_4_conf_0_05_agn_nms_False	0.164	above_threshold	1863	2456	2054	no	NA	NA	NA	NA	NA	NA	NA	NA
20210624081346008.jpg	FP	krill	2128	1228	2201	1159	0.18	red_2021	iou_0_4_conf_0_05_agn_nms_False	0.164	above_threshold	1864	2456	2054	no	NA	NA	NA	NA	NA	NA	NA	NA
20210624081346008.jpg	FP	krill	1300	1614	1335	1575	0.17	red_2021	iou_0_4_conf_0_05_agn_nms_False	0.164	above_threshold	1865	2456	2054	no	NA	NA	NA	NA	NA	NA	NA	NA
20210624081346008.jpg	FP	krill	1482	1675	1530	1637	0.14	red_2021	iou_0_4_conf_0_05_agn_nms_False	0.164	below_threshold	1867	2456	2054	no	NA	NA	NA	NA	NA	NA	NA	NA
20210624081346008.jpg	FP	krill	798	1793	845	1741	0.14	red_2021	iou_0_4_conf_0_05_agn_nms_False	0.164	below_threshold	1868	2456	2054	no	NA	NA	NA	NA	NA	NA	NA	NA
20210624081346008.jpg	FP	krill	1666	662	1715	606	0.13	red_2021	iou_0_4_conf_0_05_agn_nms_False	0.164	below_threshold	1869	2456	2054	no	NA	NA	NA	NA	NA	NA	NA	NA
20210624081346008.jpg	FP	krill	1808	1879	1872	1826	0.12	red_2021	iou_0_4_conf_0_05_agn_nms_False	0.164	below_threshold	1870	2456	2054	no	NA	NA	NA	NA	NA	NA	NA	NA
20210624081346008.jpg	FP	krill	1498	1341	1540	1306	0.1	red_2021	iou_0_4_conf_0_05_agn_nms_False	0.164	below_threshold	1871	2456	2054	no	NA	NA	NA	NA	NA	NA	NA	NA
20210624081346008.jpg	FP	krill	1881	1111	1936	1058	0.09	red_2021	iou_0_4_conf_0_05_agn_nms_False	0.164	below_threshold	1872	2456	2054	no	NA	NA	NA	NA	NA	NA	NA	NA
20210624081346008.jpg	FP	krill	1971	562	2032	490	0.08	red_2021	iou_0_4_conf_0_05_agn_nms_False	0.164	below_threshold	1873	2456	2054	no	NA	NA	NA	NA	NA	NA	NA	NA
20210624081346008.jpg	FP	krill	1703	1670	1737	1636	0.08	red_2021	iou_0_4_conf_0_05_agn_nms_False	0.164	below_threshold	1874	2456	2054	no	NA	NA	NA	NA	NA	NA	NA	NA
20210624081346008.jpg	FP	krill	1471	600	1559	514	0.07	red_2021	iou_0_4_conf_0_05_agn_nms_False	0.164	below_threshold	1875	2456	2054	no	NA	NA	NA	NA	NA	NA	NA	NA
20210624081346008.jpg	FP	krill	1966	1153	2009	1098	0.07	red_2021	iou_0_4_conf_0_05_agn_nms_False	0.164	below_threshold	1876	2456	2054	no	NA	NA	NA	NA	NA	NA	NA	NA
20210624081346008.jpg	FP	krill	1690	1676	1743	1621	0.06	red_2021	iou_0_4_conf_0_05_agn_nms_False	0.164	below_threshold	1877	2456	2054	no	NA	NA	NA	NA	NA	NA	NA	NA
20210624081346008.jpg	FP	krill	1509	1756	1551	1712	0.06	red_2021	iou_0_4_conf_0_05_agn_nms_False	0.164	below_threshold	1878	2456	2054	no	NA	NA	NA	NA	NA	NA	NA	NA
20210624081346008.jpg	FP	krill	2054	1438	2106	1384	0.05	red_2021	iou_0_4_conf_0_05_agn_nms_False	0.164	below_threshold	1879	2456	2054	no	NA	NA	NA	NA	NA	NA	NA	NA
20210624081346008.jpg	FP	krill	1329	1547	1394	1474	0.05	red_2021	iou_0_4_conf_0_05_agn_nms_False	0.164	below_threshold	1880	2456	2054	no	NA	NA	NA	NA	NA	NA	NA	NA
20210624081346008.jpg	FP	krill	1912	772	1979	694	0.05	red_2021	iou_0_4_conf_0_05_agn_nms_False	0.164	below_threshold	1881	2456	2054	no	NA	NA	NA	NA	NA	NA	NA	NA
20210624081346208.jpg	FN	lanternfish	1260	1652	1329	1421	NA	red_2021	iou_0_4_conf_0_05_agn_nms_False	0.164	NA	1882	2456	2054	no	NA	NA	NA	NA	NA	NA	NA	NA
20210624081346208.jpg	FN	krill	1246	1564	1296	1511	NA	red_2021	iou_0_4_conf_0_05_agn_nms_False	0.164	NA	1884	2456	2054	no	NA	NA	NA	NA	NA	NA	NA	NA
20210624081346208.jpg	FN	krill	887	1949	966	1882	NA	red_2021	iou_0_4_conf_0_05_agn_nms_False	0.164	NA	1886	2456	2054	no	NA	NA	NA	NA	NA	NA	NA	NA
20210624081346208.jpg	FP	silvery_lightfish	466	783	644	727	0.65	red_2021	iou_0_4_conf_0_05_agn_nms_False	0.164	above_threshold	1889	2456	2054	no	NA	NA	NA	NA	NA	NA	NA	NA
20210624081346208.jpg	FP	silvery_lightfish	1255	1661	1320	1444	0.61	red_2021	iou_0_4_conf_0_05_agn_nms_False	0.164	above_threshold	1890	2456	2054	no	NA	NA	NA	NA	NA	NA	NA	NA
20210624081346208.jpg	FP	lanternfish	1149	1946	1515	1859	0.38	red_2021	iou_0_4_conf_0_05_agn_nms_False	0.164	above_threshold	1891	2456	2054	no	NA	NA	NA	NA	NA	NA	NA	NA
20210624081346208.jpg	FP	krill	860	1937	987	1875	0.33	red_2021	iou_0_4_conf_0_05_agn_nms_False	0.164	above_threshold	1892	2456	2054	no	NA	NA	NA	NA	NA	NA	NA	NA
20210624081346208.jpg	FP	krill	1176	612	1234	552	0.3	red_2021	iou_0_4_conf_0_05_agn_nms_False	0.164	above_threshold	1893	2456	2054	no	NA	NA	NA	NA	NA	NA	NA	NA
20210624081346208.jpg	FP	krill	1299	1714	1360	1677	0.29	red_2021	iou_0_4_conf_0_05_agn_nms_False	0.164	above_threshold	1894	2456	2054	no	NA	NA	NA	NA	NA	NA	NA	NA
20210624081346208.jpg	FP	lanternfish	1365	1813	1478	1707	0.29	red_2021	iou_0_4_conf_0_05_agn_nms_False	0.164	above_threshold	1895	2456	2054	no	NA	NA	NA	NA	NA	NA	NA	NA
20210624081346208.jpg	FP	krill	464	783	644	727	0.26	red_2021	iou_0_4_conf_0_05_agn_nms_False	0.164	above_threshold	1896	2456	2054	no	NA	NA	NA	NA	NA	NA	NA	NA
20210624081346208.jpg	FP	krill	1593	362	1650	305	0.22	red_2021	iou_0_4_conf_0_05_agn_nms_False	0.164	above_threshold	1898	2456	2054	no	NA	NA	NA	NA	NA	NA	NA	NA
20210624081346208.jpg	FP	krill	1006	1548	1042	1509	0.21	red_2021	iou_0_4_conf_0_05_agn_nms_False	0.164	above_threshold	1899	2456	2054	no	NA	NA	NA	NA	NA	NA	NA	NA
20210624081346208.jpg	FP	krill	1549	1014	1598	960	0.2	red_2021	iou_0_4_conf_0_05_agn_nms_False	0.164	above_threshold	1900	2456	2054	no	NA	NA	NA	NA	NA	NA	NA	NA
20210624081346208.jpg	FP	krill	1356	616	1410	559	0.19	red_2021	iou_0_4_conf_0_05_agn_nms_False	0.164	above_threshold	1902	2456	2054	no	NA	NA	NA	NA	NA	NA	NA	NA
20210624081346208.jpg	FP	krill	230	1279	283	1220	0.17	red_2021	iou_0_4_conf_0_05_agn_nms_False	0.164	above_threshold	1903	2456	2054	no	NA	NA	NA	NA	NA	NA	NA	NA
20210624081346208.jpg	FP	krill	979	1695	1026	1652	0.17	red_2021	iou_0_4_conf_0_05_agn_nms_False	0.164	above_threshold	1904	2456	2054	no	NA	NA	NA	NA	NA	NA	NA	NA
20210624081346208.jpg	FP	krill	1583	905	1641	843	0.17	red_2021	iou_0_4_conf_0_05_agn_nms_False	0.164	above_threshold	1905	2456	2054	no	NA	NA	NA	NA	NA	NA	NA	NA
20210624081346208.jpg	FP	krill	1682	1168	1731	1121	0.13	red_2021	iou_0_4_conf_0_05_agn_nms_False	0.164	below_threshold	1906	2456	2054	no	NA	NA	NA	NA	NA	NA	NA	NA
20210624081346208.jpg	FP	krill	1530	1627	1567	1586	0.12	red_2021	iou_0_4_conf_0_05_agn_nms_False	0.164	below_threshold	1907	2456	2054	no	NA	NA	NA	NA	NA	NA	NA	NA
20210624081346208.jpg	FP	lanternfish	1280	1929	1508	1876	0.11	red_2021	iou_0_4_conf_0_05_agn_nms_False	0.164	below_threshold	1908	2456	2054	no	NA	NA	NA	NA	NA	NA	NA	NA
20210624081346208.jpg	FP	krill	2145	1604	2199	1558	0.1	red_2021	iou_0_4_conf_0_05_agn_nms_False	0.164	below_threshold	1909	2456	2054	no	NA	NA	NA	NA	NA	NA	NA	NA
20210624081346208.jpg	FP	krill	2061	1433	2102	1385	0.1	red_2021	iou_0_4_conf_0_05_agn_nms_False	0.164	below_threshold	1910	2456	2054	no	NA	NA	NA	NA	NA	NA	NA	NA
20210624081346208.jpg	FP	krill	2268	1162	2318	1110	0.09	red_2021	iou_0_4_conf_0_05_agn_nms_False	0.164	below_threshold	1911	2456	2054	no	NA	NA	NA	NA	NA	NA	NA	NA
20210624081346208.jpg	FP	krill	558	1757	603	1711	0.07	red_2021	iou_0_4_conf_0_05_agn_nms_False	0.164	below_threshold	1912	2456	2054	no	NA	NA	NA	NA	NA	NA	NA	NA
20210624081346911.jpg	FN	krill	249	1208	375	1128	NA	red_2021	iou_0_4_conf_0_05_agn_nms_False	0.164	NA	1914	2456	2054	no	NA	NA	NA	NA	NA	NA	NA	NA
[truncated: 631 more rows]
